# Supplementary material for: Long-term historical and projected herbivore population dynamics in Ngorongoro crater, Tanzania
Source: PLoS One. 2020 Mar 10;15(3):e0212530. doi: 10.1371/journal.pone.0212530 (PMC7064247; doi:10.1371/journal.pone.0212530)
Supplement: S1 Data — (XLSX) [file pone.0212530.s001.xlsx]

## Sheet: Sheet1
	Year	JAN	FEB	MAR	APR	MAY	JUN	JUL	AUG	SEP	OCT	NOV	DEC	TOTAL
	1963	140.7	80.1	170.3	240.3	130.8	50.6	10	2.7	8.1	0	310.3	200.9	1344.8
	1964	40.6	140.4	190.4	290.4	30.1	10	20	10	5.5	6.3	30	150.1	923.8
	1965	100.7	70.1	120.9	150.4	70.1	0	0	2.5	50	10.8	2.5	50.5	628.5
	1966	20.2	70.6	140.3	30.7	50.8	50.1	0	1	4.5	10.7	10.5	60	449.4
	1967	50	80.6	60.8	250.7	260.1	70.6	100	50.1	50.5	70.8	170.7	200.3	1415.2
	1968	120.1	80.9	100.7	160.3	260.6	4.3	4.5	0.5	0.5	8.6	100.2	200.8	1042
	1969	94.9	129.6	13.9	16.5	11.4	5.4	22.8	0	46.2	160	245.3	76.2	822.2
	1970	251.3	88.1	191.2	115.7	94.7	22.5	0	0	5.5	6	105.4	177.9	1058.3
	1971	55.9	69.5	37.3	224.3	47.4	18.8	15.8	15.1	0	0	28.6	97.8	610.5
	1972	104.6	128.7	108.7	84.2	108.8	31.3	5.8	0	0.9	121.7	154.4	181.4	1030.5
	1973	303.8	278.8	5.4	181.4	39.1	13.1	0	0	8	10	34.4	38.8	912.8
	1974	51.6	56.6	308.4	39.5	48.9	41.5	72	10.4	10.4	2.7	42.1	82.1	766.2
	1975	66.1	32.2	142.8	121.1	118.2	3.6	28.9	0	8.7	15	4.5	117.9	659
	1976	54	90.8	112	206.2	42	27.3	3.5	6.2	15.5	16.5	57.3	81.8	713.1
	1977	133.1	173.2	103.1	300.8	85.6	2.3	1.9	10	14.4	48	112.8	145.5	1130.7
	1978	160	61.3	228.1	197.4	58.7	12.1	2.7	0	0	40.1	51.8	131.5	943.7
	1979	140.4	103.7	136.6	227.8	26.5	10.1	34.4	3	3	7	3	110	805.5
	1980	73.1	22.6	10.4	69.5	93.7	12.7	7	58.4	12.7	10.1	80.7	57.1	508
	1981	73	60.5	183.8	137.6	0	0	2.5	28.4	6	35	23.3	121.1	671.2
	1982	90.2	62.3	48.5	152.1	137.6	49.7	15.5	30	30.6	102.3	167.8	156.4	1043
	1983	352.8	75.3	287.2	329.1	299.4	80.5	13.7	4.9	14.4	16	45.9	87.9	1607.1
	1984	103.3	39.7	97.3	178.8	29.2	20.3	25.2	0	1.1	105.7	110.4	105.2	816.2
	1985	28.8	96.5	282.4	203.9	79.4	5.7	5.3	2.5	0	15	129.5	71.4	920.4
	1986	86	20	189.7	191.1	139.5	11.1	0	2	1	81.5	99.5	179.5	1000.9
	1987	135.3	99	141.1	71	141.5	4.5	0	11.1	0	0	37.7	72.2	713.4
	1988	215.2	56.7	93.7	176.3	10.5	28	0.5	17.3	6.1	23.4	19.9	87.2	734.8
	1989	117.6	122.4	203.3	318	180	21.1	0	10	20	118.3	0	187.4	1298.1
	1990	76.3	167.4	167.8	179	128	4	0	0	2.5	0	0	160	885
	1991	97.9	40	83	128.2	94.8	7.7	2.2	0	0	43	38.2	284	819
	1992	0	91	67	330	14	0	0	0	0	10.4	7	188.4	707.8
	1993	128	108	104	0	103	0	0	0	0	0	6	0	449
	1994	130	170	320	270	210	45	32	0	0	66	87	76	1406
	1995	2	20	67	109	105	0	0	0	0	33	51	140.2	527.2
	1996	1	91	170.9	284	128.8	35.1	0	0	0	0	15	194.4	920.2
	1997	0	0	274.9	423.6	258.4	47	15	0	0	35	206	440.1	1700
	1998	310.1	5.3	220.9	256.8	132.2	37	0	0	0	17	68	26.5	1073.8
	1999	107.5	10.5	167	85.1	6	0	0	32	8	0.5	35.5	51	503.1
	2000	38	89.7	79	78.8	73.2	16.5	1	33	0	0	122	155	686.2
	2001	369	88.5	171.8	181.2	99.3	5.9	25	6	0	1	57	73.9	1078.6
	2002	145.1	123.9	142	234.16	147.1	0	2	16	0	60.5	56	216.6	1143.36
	2003	146.09	64.5	64.1	57.5	207.5	45.5	10	1	4.5	44.7	96.4	54.8	796.59
	2004	46.7	75.8	141.4	198	55.6	9.3	1.5	1	20	29.7	91.7	218	888.7
	2005	70.9	125.5	214.4	154	65.5	20.4	10.3	10.9	5	45.4	143	52.2	865.3
	2006	101	70.8	202.1	307.5	160	41	18.4	7.6	8.6	52.4	203.4	321.6	1494.4
	2007	293.1	236	219	196	213.8	51.2	22.6	7.5	14	40	18.9	133.3	1445.4
	2008	66.3	141	175.5	214.1	20.1	20.5	22.2	2.3	6.3	113	128	138	1025.1
	2009	99.5	134.2	99.9	264.5	52.8	18	0	4	0	47	83.7	120.2	923.8
	2010	336.9	201.2	219.8	115.3	67.4	21.3	11	1.7	4	0	44	112.1	1134.7
	2011	84.6	115.5	193.2	52.2	139	34.8	13.7	7	13.4	113.5	158.4	66.8	992.1
	2012	56.6	45.8	131.7	287	102.4	16.2	0	17.8	1.2	18.7	58.1	146.7	882.2
	2013	221.1	98.9	158.3	271.5	127.8	2.2	0	10.1	23.1	11.7	15.4	198.2	1138.3
	2014	5.1	83.2	209.1	83.1	44.4	31.7	0.29	0	29.7	28.3	35.2	146.7	696.79
