# Supplementary material for: Long-term historical and projected herbivore population dynamics in Ngorongoro crater, Tanzania
Source: PLoS One. 2020 Mar 10;15(3):e0212530. doi: 10.1371/journal.pone.0212530 (PMC7064247; doi:10.1371/journal.pone.0212530)
Supplement: S2 Data — The agency or organization (source) that did the survey and the method (Method) used to count animals are also provided. NCA = Ngorongoro Conservation Authority; TWA = Turner and Watson; WAT = Watson; TBE = Turner and Bell; TLA = Turner and Lamprey; DML = Des Meules and Lemeiux; MWE = Mweka College of African Wildlife Management; ECO = Ecosystems Ltd; SEM = Serengeti Ecological Monitoring Programme and NEM = Ngorongoro Ecological Monitoring Programme. (XLSX) [file pone.0212530.s002.xlsx]

## Sheet: Sheet1
	Year	Month	Season	Source	Method	Wildebeest	Zebra	Buffalo	Thomson's gazelle	Grant's gazelle	Elephant	rhino	Eland	Kongoni	Waterbuck	Ostrich	Warthog
	1963			NCA	total	7600	2500		1500	800		20	300	20	100
	1964	2	Wet	TWA	aerial total	14922	5038	11			28	27	342	49	35	37
	1964	6	Dry	WAT	aerial total	20038	6078	0			0	6	77	35	12	25
	1965	4	Wet	WAT	aerial total	11352	4145	8	1229	1273	87	24	267	54	85	34
	1966	3	Wet	TBE	total	11944	3935	67			10	46	488	52	47	44
	1966	11	Wet	TLA	aerial total	10438	4040						320
	1966	11	Wet	NCA										67	85
	1968	3	Wet	DML	total	14417	3058	25			11	3	355	19	26	30
	1968	9	Dry	MWE				1	4269	1376	10	7	213	139	62	52
	1969	6	Dry	MWE	total	14452	3948	0	3812	1927	0	0	324	148	91	34
	1969	10	Dry	MWE	total	18238	5734	0	3769	1478	0	0	329	140	37	40
	1970	1	Wet	MWE	total	14091	3104	135	3862	1620	0	0	490	167	130	35
	1970	4	Wet	MWE	total	14422	4267	197	2576	1798	18	52	478	136	114	34
	1970	12	Wet	NCA	total	17597	2596	18	2860	1376	20	25	240	114	63	32
	1971	1	Wet	NCA	total	15853	5405	163	3800	1024	49	32	418	167	64	55
	1971	8	Dry	NCA	total	16797	5523	0	5166	1492	7	8	98	154	20	13
	1972	1	Wet	MWE	total	14876	4003	303	2736	1317	32	7	340	188	103	36
	1972	8	Dry	NCA	total	15754	5782	12	3216	1105	8	7	288	74	23	23
	1972	11	Wet	NCA	total	14458	3482	526	3023	1702	16	34	452	226	83	42
	1973	1	Wet	MWE	total	13422	3286	1279	2778	1833	56	32	499	150	49	37
	1973	4	Wet	MWE	total	14089	4446	539	4567	1679	37	18	2	161	38	44
	1973	8	Dry	NCA	total	16484	3764	184	2291	1825	39	18	201	161	54	28
	1973	10	Dry	MWE	total	14089	3881	176	2749	1365	13	11	477	170	25	28
	1974	1	Wet	NCA	total	16025	4573	550	3559	1383	20	33	336	139	58	34
	1974	8	Dry	NCA	total	13366	4768	80	4134	1797	20	37	266	188	19	30
	1974	11	Wet	NCA	total	15917	3099	610	3999	1333	14	34	203	283	27	34
	1975	8	Dry	NCA	total	16642	4951	329	4584	2037	18	17	55	207	9	44
	1976	4	Wet	NCA	total	10059	5306	1508	3407	2346	42	34	574	249	20	45
	1976	9	Dry	NCA	total	18240	4139	447	3419	1450	8	23	61	156	7	30
	1977	4	Wet	NCA	total	10133	6172	960	2804	1278	48	29	428	111	18	43
	1977	9	Dry	NCA	total	14451	3312	109	2827	1507	5	16	176	176	6	23
	1977	10	Dry	ECO	aerial total	15335	3038	582			31	10	109	115	10	3
	1978	2	Wet	ECO	aerial total	13736		1169			17					31
	1978	2	Wet	NCA	total	9587	3623	1172	3125	1376	29	25	284	166	48	32
	1980	2	Wet	ECO	aerial strip	18450	4258	1498				67	325	215	33	56	56
	1986	7	Dry	SEM	total	11847	4297	1455				2	59	72	19	26
	1987	4	Wet	NEM	total	9011	3127	2714				9	64	70	25	23	147
	1987	9	Dry	NEM	total	7415	4332	2855		1135		8	7	112	31	40	239
	1988	4	Wet	NEM	total	6305	2810	2139		991	32	17	56	120	61	53	336
	1988	9	Dry	NEM	total	8633	4214	2339		1254	12	5	21	103	7	30	121
	1988	9	Dry	NEM	aerial total	8689	3905	2114			15	6	21	126	7	31
	1988	10	Dry	MWE	total	8179	4000	722		868		4	49	107	25	52
	1989	4	Wet	NEM	total	7373	2642	2851	890	985	36	10	27	126	53	46	35
	1989	9	Dry	NEM	total	9152	3313	859		756		9	15	94	32	23	146
	1990	4	Wet	NEM	total	11221	4330	2946	1826	1043	74	10	43	98	8	37	49
	1990	9	Dry	NEM	total	7439	3788	2005		601	18	8	35	108	30	24	123
	1991	4	Wet	NEM	total	9254	3314	3405	1216	927	56	5	43	104	23	40	68
	1991	9	Dry	NEM	total	7111	2993	2417		853	14	5	20	106	15	35	54
	1992	4	Wet	NEM	total	10608	4185	5608	1237	1386	27	12	27	160	8	33	50
	1992	9	Dry	NEM	total	7192	2540	1445	1285	834	13	3	9	154	11	33	75
	1993	4	Wet	NEM	total	5847	3250	2310	973	814	30	9	37	124	9	55	77
	1993	9	Dry	NEM	total	4177	3194	2514	1071	696	3	4	10	97	0	35	40
	1994	9	Dry	NEM	total	9643	2445	1509	833	734	7	5	0	101	17	86	54
	1995	4	Wet	NEM	total	5923	3472	3722	977	1123	47	10	56	184	0	99	81
	1995	9	Dry	NEM	total	5378	2712	1974	1566	1928	9	12	19	117	18	67	56
	1996	4	Wet	NEM	total	6556	2653	4123	1492	1369	77	17	38	219	19	95	51
	1996	9	Dry	NEM	total	3997	2339	1663	1432	1666	3	8	6	102	19	74	39
	1997	4	Wet	NEM	total	9118	2770	4073	2012	1481	64	7	44	160	18	83	34
	1997	9	Dry	NEM	total	5648	4436	3156	1592	1517	8	4	84	182	18	83	38
	1998	4	Wet	NEM	total	4562	2050	2378	1447	1235	82	11	58	110	0	74	16
	1998	9	Dry	NEM	total	7074	2861	2564	1025	1331	12	16	39	91	40	216	21
	1999	4	Wet	NEM	total	12842	5223	9365	1734	1638	25	7	73	216	8	123	62
	1999	9	Dry	NEM	total	16208	4873	3345	1944	1640	19	9	36	230	34	87	51
	2000	4	Wet	NEM	total	10836	4527	5008	1676	1135	22	9	60	180	22	116	79
	2000	9	Dry	NEM	total	12338	5465	1778	1541	1012	7	10	15	179	50	79	125
	2001	5	Wet	NEM	total	9573	2239	2633	2261	789	147	4	61	83	0	94	80
	2001	9	Dry	NEM	total	13446	4684	1225	1013	874	20	1	2	148	27	102	124
	2002	4	Wet	NEM	total	8474	3952	3537	2208	966	32	7	40	84	38	169	84
	2002	9	Dry	NEM	total	9839	3787	1187	1191	328	10	4	1	45	20	41	37
	2003	4	Wet	NEM	total	5725	3607	3118	1842	796	35	19	47	35	3	122	148
	2003	9	Dry	NEM	total	10907	3666	2314	726	465	18	2	0	97	2	78	57
	2004	4	Wet	NEM	total	4763	3005	2470	1275	716	60	8	15	100	10	137	679
	2004	9	Dry	NEM	total	5923	3529	3440	896	950	72	9	40	124	149	119	72
	2005	4	Wet	NEM	total	7064	5282	1789	1665	985	6	1	0	80	2	83	106
	2005	9	Dry	NEM	total	9121	5110	2511	1136	533	23	1	16	172	6	115	90
	2006	4	Wet	NEM	total	3385	3484	3106	1549	764	103	13	59	112	23	114	92
	2006	9	Dry	NEM	total	4688	3786	2045	793	421	98	4	25	43	18	68	63
	2007	4	Wet	NEM	total	2673	3043	2623	726	201	30	9	48	135	19	65	35
	2007	9	Dry	NEM	total	10730	4778	1741	1577	557	19	5	36	86	22	94	152
	2008	4	Wet	NEM	total	8325	5443	3689	582	613	122	17	49	120	8	105	95
	2008	9	Dry	NEM	total	10526	5485	3133	770	482	58	4	9	81	17	93	102
	2009	4	Wet	NEM	total	12006	5099	3303	1151	505	0	11	10	151	3	93	91
	2009	9	Dry	NEM	total	8921	7181	2116	945	548	127	4	14	121	4	109	185
	2010	4	Wet	NEM	total	8505	5626	3007	661	552	232	16	31	61	5	81	97
	2010	9	Dry	NEM	total	10235	4816	2452	342	650	15	4	4	68	207	78	76
	2011	4	Wet	NEM	total	5111	3722	7952	532	353	180	10	49	66	12	80	63
	2011	9	Dry	NEM	total	6689	3958	5372	790	326	5	2	0	57	1	101	68
	2012	4	Wet	NEM	total	11008	4942	3609	1193	313	4	8	38	67	5	13	32
	2012	9	Dry	NEM	total	8901	3255	2193	1119	306	14	4	2	68	4	78	119
