# Supplementary material for: Long-term historical and projected herbivore population dynamics in Ngorongoro crater, Tanzania
Source: PLoS One. 2020 Mar 10;15(3):e0212530. doi: 10.1371/journal.pone.0212530 (PMC7064247; doi:10.1371/journal.pone.0212530)
Supplement: S1 Table — Model selection was based on information theory so no effort has been made to remove insignificant coefficients. By restricting a few of the highly insignificant coefficients to be zero, many of the apparently insignificant coefficients become significant. (XLSX) [file pone.0212530.s005.xlsx]

## Sheet: #LN04025
	Species	Season	Predictor Variable	Parameter	Estimate	Standard Error	t Value	Pr > |t|
	Wildebeest	Wet	1	CONST2	3.65904	1.53351	2.39	0.0214
	Wildebeest	Wet	dry(t)	XL0_2_1	0.04473	0.06333	0.71	0.4838
	Wildebeest	Wet	wet(t)	XL0_2_2	-0.12049	0.16785	-0.72	0.4766
	Wildebeest	Wet	dry(t-1)	XL1_2_1	0.07016	0.05982	1.17	0.2471
	Wildebeest	Wet	wet(t-1)	XL1_2_2	0.21232	0.22268	0.95	0.3455
	Wildebeest	Wet	dry(t-2)	XL2_2_1	0.03825	0.06511	0.59	0.5599
	Wildebeest	Wet	wet(t-2)	XL2_2_2	-0.07487	0.20783	-0.36	0.7204
	Wildebeest	Wet	dry(t-3)	XL3_2_1	-0.08853	0.0898	-0.99	0.3296
	Wildebeest	Wet	wet(t-3)	XL3_2_2	0.05324	0.20635	0.26	0.7976
	Wildebeest	Wet	dry(t-4)	XL4_2_1	-0.04639	0.0865	-0.54	0.5945
	Wildebeest	Wet	wet(t-4)	XL4_2_2	-0.26518	0.18636	-1.42	0.1618
	Wildebeest	Wet	dry(t-5)	XL5_2_1	0.19033	0.06182	3.08	0.0036
	Wildebeest	Wet	wet(t-5)	XL5_2_2	-0.14361	0.12845	-1.12	0.2696
	Wildebeest	Wet	Wildebeest_dry(t-1)	AR1_2_1	0.38409	0.30107	1.28	0.2087
	Wildebeest	Wet	Wildebeest_wet(t-1)	AR1_2_2	1.09315	0	.	.
	Wildebeest	Wet	Wildebeest_dry(t-2)	AR2_2_1	-0.51041	0.19248	-2.65	0.0111
	Wildebeest	Wet	Wildebeest_wet(t-2)	AR2_2_2	-0.35324	0	.	.
	Wildebeest	Wet	e1(t-1)	MA1_2_1	-0.3	0	.	.
	Wildebeest	Wet	e2(t-1)	MA1_2_2	2.38065	0.2019	11.79	0.0001
	Wildebeest	Wet	e1(t-2)	MA2_2_1	-0.40023	0	.	.
	Wildebeest	Wet	e2(t-2)	MA2_2_2	-1.45436	0.22736	-6.4	0.0001
	Wildebeest	Dry	1	CONST1	-2.86362	1.63577	-1.75	0.087
	Wildebeest	Dry	dry(t)	XL0_1_1	0.17137	0.05355	3.2	0.0026
	Wildebeest	Dry	wet(t)	XL0_1_2	0.39566	0.15612	2.53	0.0149
	Wildebeest	Dry	dry(t-1)	XL1_1_1	-0.13055	0.06806	-1.92	0.0616
	Wildebeest	Dry	wet(t-1)	XL1_1_2	0.31746	0.16156	1.96	0.0557
	Wildebeest	Dry	dry(t-2)	XL2_1_1	-0.02049	0.06787	-0.3	0.7641
	Wildebeest	Dry	wet(t-2)	XL2_1_2	0.53162	0.15104	3.52	0.001
	Wildebeest	Dry	dry(t-3)	XL3_1_1	-0.14359	0.0635	-2.26	0.0287
	Wildebeest	Dry	wet(t-3)	XL3_1_2	0.29049	0.12506	2.32	0.0249
	Wildebeest	Dry	dry(t-4)	XL4_1_1	-0.07763	0.04253	-1.83	0.0747
	Wildebeest	Dry	wet(t-4)	XL4_1_2	-0.04479	0	.	.
	Wildebeest	Dry	dry(t-5)	XL5_1_1	-0.04903	0	.	.
	Wildebeest	Dry	wet(t-5)	XL5_1_2	-0.06748	0.08795	-0.77	0.447
	Wildebeest	Dry	Wildebeest_dry(t-1)	AR1_1_1	0.69826	0.21885	3.19	0.0026
	Wildebeest	Dry	Wildebeest_wet(t-1)	AR1_1_2	0.04818	0.11672	0.41	0.6818
	Wildebeest	Dry	Wildebeest_dry(t-2)	AR2_1_1	0.05917	0.19723	0.3	0.7656
	Wildebeest	Dry	Wildebeest_wet(t-2)	AR2_1_2	0.37748	0.14118	2.67	0.0105
	Wildebeest	Dry	e1(t-1)	MA1_1_1	0.20416	0.18951	1.08	0.2872
	Wildebeest	Dry	e2(t-1)	MA1_1_2	0.31811	0	.	.
	Wildebeest	Dry	e1(t-2)	MA2_1_1	0.09762	0.06636	1.47	0.1484
	Wildebeest	Dry	e2(t-2)	MA2_1_2	-0.38974	0	.	.
	Zebra	Wet	1	CONST2	11.8136	7.53117	1.57	0.1239
	Zebra	Wet	dry(t)	XL0_2_1	-0.09154	0.05098	-1.8	0.0794
	Zebra	Wet	wet(t)	XL0_2_2	0.03517	0.09932	0.35	0.7249
	Zebra	Wet	dry(t-1)	XL1_2_1	0.17127	0.21451	0.8	0.4289
	Zebra	Wet	wet(t-1)	XL1_2_2	0.17913	0.37383	0.48	0.6342
	Zebra	Wet	dry(t-2)	XL2_2_1	0.37159	0.24429	1.52	0.1354
	Zebra	Wet	wet(t-2)	XL2_2_2	0.3472	0.45406	0.76	0.4486
	Zebra	Wet	dry(t-3)	XL3_2_1	0.18676	0.21097	0.89	0.3808
	Zebra	Wet	wet(t-3)	XL3_2_2	0.21606	0.37534	0.58	0.5678
	Zebra	Wet	dry(t-4)	XL4_2_1	0.12637	0.17295	0.73	0.4689
	Zebra	Wet	wet(t-4)	XL4_2_2	0.5909	0.56142	1.05	0.2983
	Zebra	Wet	dry(t-5)	XL5_2_1	-0.11021	0.20073	-0.55	0.5858
	Zebra	Wet	wet(t-5)	XL5_2_2	0.23417	0.41992	0.56	0.5799
	Zebra	Wet	Zebra_dry(t-1)	AR1_2_1	-4.00591	2.21435	-1.81	0.0773
	Zebra	Wet	Zebra_wet(t-1)	AR1_2_2	1.92888	0.93312	2.07	0.0446
	Zebra	Wet	Zebra_dry(t-2)	AR2_2_1	1.82208	1.08241	1.68	0.0994
	Zebra	Wet	Zebra_wet(t-2)	AR2_2_2	-0.43681	0.56037	-0.78	0.4399
	Zebra	Wet	e1(t-1)	MA1_2_1	-3.90097	2.1782	-1.79	0.0802
	Zebra	Wet	e2(t-1)	MA1_2_2	1.84866	0.89341	2.07	0.0444
	Zebra	Dry	1	CONST1	9.29826	3.33573	2.79	0.0078
	Zebra	Dry	dry(t)	XL0_1_1	0.00136	0.04606	0.03	0.9766
	Zebra	Dry	wet(t)	XL0_1_2	0.01978	0.08725	0.23	0.8217
	Zebra	Dry	dry(t-1)	XL1_1_1	0.17521	0.12102	1.45	0.1548
	Zebra	Dry	wet(t-1)	XL1_1_2	0.11732	0.19473	0.6	0.5499
	Zebra	Dry	dry(t-2)	XL2_1_1	0.23844	0.11453	2.08	0.0432
	Zebra	Dry	wet(t-2)	XL2_1_2	0.16927	0.20939	0.81	0.4232
	Zebra	Dry	dry(t-3)	XL3_1_1	0.16695	0.10143	1.65	0.1069
	Zebra	Dry	wet(t-3)	XL3_1_2	0.2874	0.19817	1.45	0.1541
	Zebra	Dry	dry(t-4)	XL4_1_1	0.03772	0.08082	0.47	0.643
	Zebra	Dry	wet(t-4)	XL4_1_2	0.37998	0.26191	1.45	0.1539
	Zebra	Dry	dry(t-5)	XL5_1_1	-0.05315	0.08699	-0.61	0.5443
	Zebra	Dry	wet(t-5)	XL5_1_2	0.18277	0.1721	1.06	0.294
	Zebra	Dry	Zebra_dry(t-1)	AR1_1_1	-1.48157	0.94116	-1.57	0.1226
	Zebra	Dry	Zebra_wet(t-1)	AR1_1_2	0.70324	0.59121	1.19	0.2406
	Zebra	Dry	Zebra_dry(t-2)	AR2_1_1	0.74208	0.4793	1.55	0.1287
	Zebra	Dry	Zebra_wet(t-2)	AR2_1_2	-0.2878	0.27582	-1.04	0.3024
	Zebra	Dry	e1(t-1)	MA1_1_1	-1.8486	0.89101	-2.07	0.0439
	Zebra	Dry	e2(t-1)	MA1_1_2	0.6196	0.64544	0.96	0.3423
	Thomson's gazelle	Wet	1	CONST2	1.95942	3.5479	0.55	0.5836
	Thomson's gazelle	Wet	dry(t)	XL0_2_1	-0.12938	0.04434	-2.92	0.0055
	Thomson's gazelle	Wet	wet(t)	XL0_2_2	0.22972	0.08775	2.62	0.0121
	Thomson's gazelle	Wet	dry(t-1)	XL1_2_1	0.6998	0.67472	1.04	0.3053
	Thomson's gazelle	Wet	wet(t-1)	XL1_2_2	-1.07001	1.39891	-0.76	0.4484
	Thomson's gazelle	Wet	dry(t-2)	XL2_2_1	0.08654	0.36505	0.24	0.8137
	Thomson's gazelle	Wet	wet(t-2)	XL2_2_2	1.64237	1.66742	0.98	0.33
	Thomson's gazelle	Wet	dry(t-3)	XL3_2_1	-1.00277	0.90338	-1.11	0.273
	Thomson's gazelle	Wet	wet(t-3)	XL3_2_2	0.28539	1.28788	0.22	0.8257
	Thomson's gazelle	Wet	dry(t-4)	XL4_2_1	-0.04745	0.48369	-0.1	0.9223
	Thomson's gazelle	Wet	wet(t-4)	XL4_2_2	-1.6111	1.92131	-0.84	0.4063
	Thomson's gazelle	Wet	dry(t-5)	XL5_2_1	0.03411	0.54525	0.06	0.9504
	Thomson's gazelle	Wet	wet(t-5)	XL5_2_2	0.48642	0.84949	0.57	0.5698
	Thomson's gazelle	Wet	Tgazelle_dry(t-1)	AR1_2_1	-7.67101	6.45934	-1.19	0.2414
	Thomson's gazelle	Wet	Tgazelle_wet(t-1)	AR1_2_2	5.1789	4.23942	1.22	0.2284
	Thomson's gazelle	Wet	Tgazelle_dry(t-2)	AR2_2_1	8.18339	6.22823	1.31	0.1957
	Thomson's gazelle	Wet	Tgazelle_wet(t-2)	AR2_2_2	-4.93204	3.91717	-1.26	0.2146
	Thomson's gazelle	Wet	e1(t-1)	MA1_2_1	-10.2821	6.54047	-1.57	0.1231
	Thomson's gazelle	Wet	e2(t-1)	MA1_2_2	-3.47194	0	.	.
	Thomson's gazelle	Wet	e1(t-2)	MA2_2_1	9.70352	7.48963	1.3	0.2019
	Thomson's gazelle	Wet	e2(t-2)	MA2_2_2	0.7318	12.4445	0.06	0.9534
	Thomson's gazelle	Dry	1	CONST1	1.93858	2.66064	0.73	0.4701
	Thomson's gazelle	Dry	dry(t)	XL0_1_1	0.0012	0.05952	0.02	0.984
	Thomson's gazelle	Dry	wet(t)	XL0_1_2	-0.00252	0.12755	-0.02	0.9843
	Thomson's gazelle	Dry	dry(t-1)	XL1_1_1	0.51937	0.45219	1.15	0.2569
	Thomson's gazelle	Dry	wet(t-1)	XL1_1_2	-0.59449	0.95869	-0.62	0.5384
	Thomson's gazelle	Dry	dry(t-2)	XL2_1_1	-0.04467	0.27698	-0.16	0.8726
	Thomson's gazelle	Dry	wet(t-2)	XL2_1_2	1.14405	1.07801	1.06	0.2944
	Thomson's gazelle	Dry	dry(t-3)	XL3_1_1	-0.67725	0.58336	-1.16	0.2519
	Thomson's gazelle	Dry	wet(t-3)	XL3_1_2	-0.03507	0.83381	-0.04	0.9666
	Thomson's gazelle	Dry	dry(t-4)	XL4_1_1	0.0035	0.30569	0.01	0.9909
	Thomson's gazelle	Dry	wet(t-4)	XL4_1_2	-1.14242	1.28828	-0.89	0.38
	Thomson's gazelle	Dry	dry(t-5)	XL5_1_1	0.05048	0.37221	0.14	0.8927
	Thomson's gazelle	Dry	wet(t-5)	XL5_1_2	0.33201	0.58087	0.57	0.5705
	Thomson's gazelle	Dry	Tgazelle_dry(t-1)	AR1_1_1	-4.48664	4.23469	-1.06	0.2952
	Thomson's gazelle	Dry	Tgazelle_wet(t-1)	AR1_1_2	3.0983	3.1181	0.99	0.3258
	Thomson's gazelle	Dry	Tgazelle_dry(t-2)	AR2_1_1	5.63919	3.84798	1.47	0.1499
	Thomson's gazelle	Dry	Tgazelle_wet(t-2)	AR2_1_2	-3.47551	2.7215	-1.28	0.2083
	Thomson's gazelle	Dry	e1(t-1)	MA1_1_1	-6.08874	3.98889	-1.53	0.1341
	Thomson's gazelle	Dry	e2(t-1)	MA1_1_2	-2.07216	0	.	.
	Thomson's gazelle	Dry	e1(t-2)	MA2_1_1	6.98959	5.06378	1.38	0.1745
	Thomson's gazelle	Dry	e2(t-2)	MA2_1_2	1.59504	8.60693	0.19	0.8538
	Buffalo	Wet	1	CONST2	1.81031	0.84231	2.15	0.0372
	Buffalo	Wet	dry(t)	XL0_2_1	0.00089	0.09379	0.01	0.9925
	Buffalo	Wet	wet(t)	XL0_2_2	-0.23717	0.16877	-1.41	0.1669
	Buffalo	Wet	dry(t-1)	XL1_2_1	0.02187	0.09571	0.23	0.8203
	Buffalo	Wet	wet(t-1)	XL1_2_2	0.31455	0.16799	1.87	0.0678
	Buffalo	Wet	dry(t-2)	XL2_2_1	-0.12374	0.08801	-1.41	0.1668
	Buffalo	Wet	wet(t-2)	XL2_2_2	0.26687	0.20068	1.33	0.1904
	Buffalo	Wet	dry(t-3)	XL3_2_1	0.12628	0.09313	1.36	0.182
	Buffalo	Wet	wet(t-3)	XL3_2_2	0.11117	0.17913	0.62	0.5381
	Buffalo	Wet	dry(t-4)	XL4_2_1	0.01247	0.08905	0.14	0.8893
	Buffalo	Wet	wet(t-4)	XL4_2_2	-0.06812	0.17446	-0.39	0.6981
	Buffalo	Wet	dry(t-5)	XL5_2_1	-0.01151	0.08425	-0.14	0.892
	Buffalo	Wet	wet(t-5)	XL5_2_2	0.20507	0.13482	1.52	0.1354
	Buffalo	Wet	Buffalo_dry(t-1)	AR1_2_1	-0.08648	0.11082	-0.78	0.4394
	Buffalo	Wet	Buffalo_wet(t-1)	AR1_2_2	0.26776	0.26321	1.02	0.3146
	Buffalo	Wet	Buffalo_dry(t-2)	AR2_2_1	0.0623	0.08385	0.74	0.4615
	Buffalo	Wet	Buffalo_wet(t-2)	AR2_2_2	0.45362	0.2347	1.93	0.0597
	Buffalo	Wet	e1(t-1)	MA1_2_1	-0.57278	0.17985	-3.18	0.0027
	Buffalo	Wet	e2(t-1)	MA1_2_2	0.81355	0.21375	3.81	0.0004
	Buffalo	Dry	1	CONST1	-2.27866	1.05034	-2.17	0.0355
	Buffalo	Dry	dry(t)	XL0_1_1	-0.06151	0.12914	-0.48	0.6362
	Buffalo	Dry	wet(t)	XL0_1_2	0.11949	0.24383	0.49	0.6265
	Buffalo	Dry	dry(t-1)	XL1_1_1	0.13406	0.17001	0.79	0.4346
	Buffalo	Dry	wet(t-1)	XL1_1_2	0.47749	0.29443	1.62	0.112
	Buffalo	Dry	dry(t-2)	XL2_1_1	-0.15563	0.14342	-1.09	0.2838
	Buffalo	Dry	wet(t-2)	XL2_1_2	-0.39811	0.32095	-1.24	0.2214
	Buffalo	Dry	dry(t-3)	XL3_1_1	0.48513	0.16334	2.97	0.0048
	Buffalo	Dry	wet(t-3)	XL3_1_2	7e-05	0.30882	0	0.9998
	Buffalo	Dry	dry(t-4)	XL4_1_1	-0.19296	0.14762	-1.31	0.1979
	Buffalo	Dry	wet(t-4)	XL4_1_2	-0.29801	0.29719	-1	0.3215
	Buffalo	Dry	dry(t-5)	XL5_1_1	0.03806	0.12812	0.3	0.7678
	Buffalo	Dry	wet(t-5)	XL5_1_2	0.23837	0.23884	1	0.3237
	Buffalo	Dry	Buffalo_dry(t-1)	AR1_1_1	0.85519	0.15734	5.44	0.0001
	Buffalo	Dry	Buffalo_wet(t-1)	AR1_1_2	0.72342	0.44053	1.64	0.1077
	Buffalo	Dry	Buffalo_dry(t-2)	AR2_1_1	-0.32446	0.12691	-2.56	0.0141
	Buffalo	Dry	Buffalo_wet(t-2)	AR2_1_2	-0.04128	0.3529	-0.12	0.9074
	Buffalo	Dry	e1(t-1)	MA1_1_1	1.16228	0.20785	5.59	0.0001
	Buffalo	Dry	e2(t-1)	MA1_1_2	0.09503	0.14876	0.64	0.5263
	Grant's gazelle	Wet	1	CONST2	3.46137	1.72146	2.01	0.0505
	Grant's gazelle	Wet	dry(t)	XL0_2_1	-0.10983	0.04787	-2.29	0.0266
	Grant's gazelle	Wet	wet(t)	XL0_2_2	-0.33167	0.09951	-3.33	0.0017
	Grant's gazelle	Wet	dry(t-1)	XL1_2_1	-0.01608	0.06111	-0.26	0.7937
	Grant's gazelle	Wet	wet(t-1)	XL1_2_2	-0.06522	0.23074	-0.28	0.7788
	Grant's gazelle	Wet	dry(t-2)	XL2_2_1	0.0251	0.05903	0.43	0.6728
	Grant's gazelle	Wet	wet(t-2)	XL2_2_2	-0.31179	0.20026	-1.56	0.1267
	Grant's gazelle	Wet	dry(t-3)	XL3_2_1	0.11707	0.08995	1.3	0.1999
	Grant's gazelle	Wet	wet(t-3)	XL3_2_2	-0.15428	0.20362	-0.76	0.4527
	Grant's gazelle	Wet	dry(t-4)	XL4_2_1	-0.09009	0.07878	-1.14	0.259
	Grant's gazelle	Wet	wet(t-4)	XL4_2_2	-0.27889	0.19844	-1.41	0.1669
	Grant's gazelle	Wet	dry(t-5)	XL5_2_1	-0.01355	0.09235	-0.15	0.8841
	Grant's gazelle	Wet	wet(t-5)	XL5_2_2	-0.18371	0.10488	-1.75	0.0868
	Grant's gazelle	Wet	Ggazelle_dry(t-1)	AR1_2_1	-0.22512	0.2875	-0.78	0.4378
	Grant's gazelle	Wet	Ggazelle_wet(t-1)	AR1_2_2	0.52444	0.57815	0.91	0.3693
	Grant's gazelle	Wet	Ggazelle_dry(t-2)	AR2_2_1	0.08419	0.36777	0.23	0.82
	Grant's gazelle	Wet	Ggazelle_wet(t-2)	AR2_2_2	0.31401	0.86108	0.36	0.7171
	Grant's gazelle	Wet	e1(t-1)	MA1_2_1	-2.65288	0	.	.
	Grant's gazelle	Wet	e2(t-1)	MA1_2_2	-0.82713	0	.	.
	Grant's gazelle	Wet	e1(t-2)	MA2_2_1	-1.88589	0	.	.
	Grant's gazelle	Wet	e2(t-2)	MA2_2_2	-1.15829	1.43539	-0.81	0.424
	Grant's gazelle	Dry	1	CONST1	-0.94811	4.41256	-0.21	0.8309
	Grant's gazelle	Dry	dry(t)	XL0_1_1	0.01376	0.04891	0.28	0.7798
	Grant's gazelle	Dry	wet(t)	XL0_1_2	-0.1617	0.09266	-1.75	0.0879
	Grant's gazelle	Dry	dry(t-1)	XL1_1_1	0.10498	0.14687	0.71	0.4785
	Grant's gazelle	Dry	wet(t-1)	XL1_1_2	-0.23236	0.44313	-0.52	0.6026
	Grant's gazelle	Dry	dry(t-2)	XL2_1_1	0.13661	0.09692	1.41	0.1657
	Grant's gazelle	Dry	wet(t-2)	XL2_1_2	0.31251	0.39864	0.78	0.4373
	Grant's gazelle	Dry	dry(t-3)	XL3_1_1	0.11009	0.14306	0.77	0.4457
	Grant's gazelle	Dry	wet(t-3)	XL3_1_2	0.06352	0.48389	0.13	0.8962
	Grant's gazelle	Dry	dry(t-4)	XL4_1_1	-0.00042	0.12087	0	0.9972
	Grant's gazelle	Dry	wet(t-4)	XL4_1_2	0.08168	0.35799	0.23	0.8206
	Grant's gazelle	Dry	dry(t-5)	XL5_1_1	-0.21084	0.21178	-1	0.3249
	Grant's gazelle	Dry	wet(t-5)	XL5_1_2	-0.09793	0.31731	-0.31	0.7591
	Grant's gazelle	Dry	Ggazelle_dry(t-1)	AR1_1_1	-0.45276	0.58666	-0.77	0.4444
	Grant's gazelle	Dry	Ggazelle_wet(t-1)	AR1_1_2	0.07725	1.25839	0.06	0.9513
	Grant's gazelle	Dry	Ggazelle_dry(t-2)	AR2_1_1	-0.67275	0.55968	-1.2	0.2358
	Grant's gazelle	Dry	Ggazelle_wet(t-2)	AR2_1_2	2.13833	1.25367	1.71	0.0951
	Grant's gazelle	Dry	e1(t-1)	MA1_1_1	0.52271	0	.	.
	Grant's gazelle	Dry	e2(t-1)	MA1_1_2	1.88317	0	.	.
	Grant's gazelle	Dry	e1(t-2)	MA2_1_1	0.05402	3.69874	0.01	0.9884
	Grant's gazelle	Dry	e2(t-2)	MA2_1_2	4.2751	2.33329	1.83	0.0737
