# Supplementary material for: Long-term historical and projected herbivore population dynamics in Ngorongoro crater, Tanzania
Source: PLoS One. 2020 Mar 10;15(3):e0212530. doi: 10.1371/journal.pone.0212530 (PMC7064247; doi:10.1371/journal.pone.0212530)
Supplement: S2 Table — The modulus of the roots of its AR polynomial should be less than 1 for a time series to be stationary. (XLSX) [file pone.0212530.s006.xlsx]

## Sheet: #LN04480
	Species	Season	Root	Index	Real Part	Imaginary Part	Modulus	Arctangent	Degree
	Wildebeest	Dry	AR1	1	0.9157	0.29709	0.9627	0.3137	17.9752
	Wildebeest	Wet	AR2	2	0.9157	-0.29709	0.9627	-0.3137	-17.9752
	Wildebeest	Dry	AR1	3	-0.01999	0.43005	0.4305	1.6173	92.6619
	Wildebeest	Wet	AR2	4	-0.01999	-0.43005	0.4305	-1.6173	-92.6619
	Zebra	Dry	AR1	1	0.96495	0	0.965	0	0
	Zebra	Wet	AR2	2	0.3993	0	0.3993	0	0
	Zebra	Dry	AR1	3	-0.45847	0.55635	0.7209	2.26	129.491
	Zebra	Wet	AR2	4	-0.45847	-0.55635	0.7209	-2.26	-129.491
	Thomson's gazelle	Dry	AR1	1	0.85945	0.08697	0.8638	0.1009	5.7784
	Thomson's gazelle	Wet	AR2	2	0.85945	-0.08697	0.8638	-0.1009	-5.7784
	Thomson's gazelle	Dry	AR1	3	-0.51332	0.76098	0.9179	2.1642	124.002
	Thomson's gazelle	Wet	AR2	4	-0.51332	-0.76098	0.9179	-2.1642	-124.002
	Buffalo	Dry	AR1	1	0.80983	0	0.8098	0	0
	Buffalo	Wet	AR2	2	0.4169	0.41127	0.5856	0.7786	44.6107
	Buffalo	Dry	AR1	3	0.4169	-0.41127	0.5856	-0.7786	-44.6107
	Buffalo	Wet	AR2	4	-0.52068	0	0.5207	3.1416	180
	Grant's gazelle	Dry	AR1	1	0.77301	0	0.773	0	0
	Grant's gazelle	Wet	AR2	2	0.01189	0.83542	0.8355	1.5566	89.1846
	Grant's gazelle	Dry	AR1	3	0.01189	-0.83542	0.8355	-1.5566	-89.1846
	Grant's gazelle	Wet	AR2	4	-0.72511	0	0.7251	3.1416	180
