# Supplementary material for: Long-term historical and projected herbivore population dynamics in Ngorongoro crater, Tanzania
Source: PLoS One. 2020 Mar 10;15(3):e0212530. doi: 10.1371/journal.pone.0212530 (PMC7064247; doi:10.1371/journal.pone.0212530)
Supplement: S3 Table — (XLSX) [file pone.0212530.s007.xlsx]

## Sheet: #LN04470
	Species	Season	Root	Index	Real Part	Imaginary Part	Modulus	Arctangent	Degree
	Wildebeest	Dry	MA1	1	0.97979	0	0.9798	0	0
	Wildebeest	Wet	MA1	2	0.95953	0.21819	0.984	0.2236	12.8108
	Wildebeest	Dry	MA2	3	0.95953	-0.21819	0.984	-0.2236	-12.8108
	Wildebeest	Wet	MA2	4	-0.31406	0	0.3141	3.1416	180
	Zebra	Dry	MA1	1	1.00023	0	1.0002	0	0
	Zebra	Wet	MA1	2	-1.00017	0	1.0002	3.1416	180
	Thomson's gazelle	Dry	MA1	1	0.99615	0	0.9961	0	0
	Thomson's gazelle	Wet	MA1	2	-0.07827	0.99704	1.0001	1.6491	94.4887
	Thomson's gazelle	Dry	MA2	3	-0.07827	-0.99704	1.0001	-1.6491	-94.4887
	Thomson's gazelle	Wet	MA2	4	-10.4003	0	10.4003	3.1416	180
	Buffalo	Dry	MA1	1	0.98791	0.155	1	0.1556	8.9168
	Buffalo	Wet	MA1	2	0.98791	-0.155	1	-0.1556	-8.9168
	Grant's gazelle	Dry	MA1	1	0.84133	2.70281	2.8307	1.269	72.7096
	Grant's gazelle	Wet	MA1	2	0.84133	-2.70281	2.8307	-1.269	-72.7096
	Grant's gazelle	Dry	MA2	3	-0.99354	0.10593	0.9992	3.0354	173.914
	Grant's gazelle	Wet	MA2	4	-0.99354	-0.10593	0.9992	-3.0354	-173.914
