# Supplementary material for: Long-term historical and projected herbivore population dynamics in Ngorongoro crater, Tanzania
Source: PLoS One. 2020 Mar 10;15(3):e0212530. doi: 10.1371/journal.pone.0212530 (PMC7064247; doi:10.1371/journal.pone.0212530)
Supplement: S4 Table — The results show tests for white noise residuals based on the cross correlations of the residuals. Insignificant test results show that we cannot reject the null hypothesis that the residuals are uncorrelated. (XLSX) [file pone.0212530.s008.xlsx]

## Sheet: #LN00877
	Species	Up To Lag	Degrees of	Chi-Square	Pr > ChiSq
			Freedom
	Wildebeest	5	4	10.83	0.0286
	Wildebeest	6	8	13.14	0.1072
	Wildebeest	7	12	19.45	0.0783
	Wildebeest	8	16	25.19	0.0666
	Wildebeest	9	20	28.76	0.0927
	Wildebeest	10	24	33.05	0.1029
	Wildebeest	11	28	37.29	0.1125
	Wildebeest	12	32	38.9	0.187
	Zebra	4	4	20.16	0.0005
	Zebra	5	8	28.12	0.0005
	Zebra	6	12	30.28	0.0025
	Zebra	7	16	32.73	0.008
	Zebra	8	20	34.55	0.0226
	Zebra	9	24	39.48	0.0243
	Zebra	10	28	42.84	0.0361
	Zebra	11	32	47.5	0.0383
	Zebra	12	36	51.17	0.0484
	Thomson's gazelle	5	4	16.23	0.0027
	Thomson's gazelle	6	8	18.29	0.0191
	Thomson's gazelle	7	12	20.19	0.0636
	Thomson's gazelle	8	16	21.13	0.1734
	Thomson's gazelle	9	20	25.46	0.1844
	Thomson's gazelle	10	24	27.57	0.2787
	Thomson's gazelle	11	28	32.58	0.2514
	Thomson's gazelle	12	32	38.87	0.1877
	Buffalo	4	4	29.22	<0.0001
	Buffalo	5	8	32.99	<0.0001
	Buffalo	6	12	38.69	0.0001
	Buffalo	7	16	43.07	0.0003
	Buffalo	8	20	43.63	0.0017
	Buffalo	9	24	46.68	0.0037
	Buffalo	10	28	49.04	0.0083
	Buffalo	11	32	49.34	0.0258
	Buffalo	12	36	50	0.0605
	Grant's gazelle	6	8	14.75	0.0641
	Grant's gazelle	7	12	17.6	0.1282
	Grant's gazelle	8	16	20.74	0.1889
	Grant's gazelle	9	20	22.43	0.3175
	Grant's gazelle	10	24	25.21	0.3943
	Grant's gazelle	11	28	27.78	0.4763
	Grant's gazelle	12	32	28.73	0.6329
