# Supplementary material for: Long-term historical and projected herbivore population dynamics in Ngorongoro crater, Tanzania
Source: PLoS One. 2020 Mar 10;15(3):e0212530. doi: 10.1371/journal.pone.0212530 (PMC7064247; doi:10.1371/journal.pone.0212530)
Supplement: S5 Table — The results show that each model is significant. (XLSX) [file pone.0212530.s009.xlsx]

## Sheet: #LN04468
		Species	Season	R-Square	Standard Deviation	F Value	Pr > F
		Wildebeest	Dry	0.7175	0.22716	2.92	0.0075
		Wildebeest	Wet	0.8895	0.13807	9.26	<0.0001
		Zebra	Dry	0.6227	0.15658	2.29	0.0278
		Zebra	Wet	0.6933	0.12843	3.14	0.0044
		Thomson's gazelle	Dry	0.8933	0.20749	9.63	<0.0001
		Thomson's gazelle	Wet	0.9402	0.06514	18.07	<0.0001
		Buffalo	Dry	0.9804	0.39112	69.37	<0.0001
		Buffalo	Wet	0.9715	0.26028	47.34	<0.0001
		Grant's gazelle	Dry	0.9156	0.13054	12.47	<0.0001
		Grant's gazelle	Wet	0.8628	0.13026	7.23	<0.0001
