# Supplementary material for: Long-term historical and projected herbivore population dynamics in Ngorongoro crater, Tanzania
Source: PLoS One. 2020 Mar 10;15(3):e0212530. doi: 10.1371/journal.pone.0212530 (PMC7064247; doi:10.1371/journal.pone.0212530)
Supplement: S7 Table — The F statistics and their p-values for AR(1), AR(1,2), AR(1,2,3) and AR(1,2,3,4) models of residuals test the null hypothesis that the residuals are uncorrelated. (XLSX) [file pone.0212530.s011.xlsx]

## Sheet: #LN04464
	Species	Season	AR(1)		AR(1,2)		AR(1,2,3)		AR(1,2,3,4)
			F Value	Pr > F	F Value	Pr > F	F Value	Pr > F	F Value	Pr > F
	Wildebeest	Wet	0.62	0.4359	0.46	0.6362	0.46	0.713	0.52	0.7199
	Wildebeest	Dry	0	0.9503	0.51	0.6057	0.54	0.6584	0.5	0.7386
	Zebra	Wet	0.16	0.6881	0.19	0.8289	1.01	0.3983	0.99	0.427
	Zebra	Dry	0.15	0.7009	0.75	0.4778	0.88	0.4618	0.73	0.5781
	Thomson's gazelle	Wet	0.01	0.9259	0.38	0.6858	0.93	0.436	0.79	0.538
	Thomson's gazelle	Dry	0.9	0.3483	0.64	0.5319	0.3	0.823	0.21	0.9319
	Buffalo	Wet	0.43	0.5158	4.59	0.0162	3.26	0.0322	3.1	0.0276
	Buffalo	Dry	1.38	0.2462	0.44	0.6446	1.83	0.1582	4.16	0.0073
	Grant's gazelle	Wet	0.06	0.8088	0.05	0.9543	0.43	0.7331	0.4	0.8075
	Grant's gazelle	Dry	0.36	0.5503	0.29	0.7511	1.3	0.2883	0.69	0.6033
