# Supplementary material for: Long-term historical and projected herbivore population dynamics in Ngorongoro crater, Tanzania
Source: PLoS One. 2020 Mar 10;15(3):e0212530. doi: 10.1371/journal.pone.0212530 (PMC7064247; doi:10.1371/journal.pone.0212530)
Supplement: S9 Table — (XLSX) [file pone.0212530.s013.xlsx]

## Sheet: #LN01457
	Frequency from	Period	Cosine Transform	Sine Transform	Cosine Transform	Sine Transform	Cosine Transform	Sine Transform	Periodogram of	Periodogram of	Periodogram of	Spectral Density	Spectral Density	Spectral Density	Real Periodogram	Real Periodogram	Real Periodogram	Imag Periodogram	Imag Periodogram	Imag Periodogram	Cospectra of	Cospectra of	Cospectra of	Quadrature of	Quadrature of	Quadrature of	Coherency2	Coherency2	Coherency2	Amplitude of	Amplitude of	Amplitude of	Phase of annual	Phase of annual	Phase of wet
	0 to PI		of annual	of annual	of wet	of wet	of dry	of dry	annual	wet	dry	of annual	of wet	of dry	of annual by wet	of annual by dry	of wet by dry	of annual by wet	of annual by dry	of wet by dry	annual by wet	annual by dry	wet by dry	annual by wet	annual by dry	wet by dry	of annual by	of annual by	of wet by dry	annual by wet	annual by dry	wet by dry	by wet	by dry	by dry
																											wet	dry
	0	.	0	0	0	0	0	0	0	0	0	13531.3	15520.1	966.36	0	0	0	0	0	0	14042.5	-511.22	-1477.58	0	0	0	0.93898	0.01999	0.14557	14042.5	511.22	1477.58	0	3.14159	3.14159
	0.1232	51	33.924	-74.279	15.555	-86.06	18.3692	11.7811	170040	195032	12143.6	12801.6	13996.8	875.39	176464	-6424.19	-18567.8	-44984.8	44984.8	44984.8	12961.5	-159.9	-1035.3	-2512.56	2512.56	2512.56	0.97283	0.56561	0.60271	13202.8	2517.64	2717.5	-0.19147	1.63435	1.96165
	0.2464	25.5	-4.782	-65.483	-5.028	-51.981	0.246	-13.502	109926	69545.1	4650.3	8444.5	6391.22	496.12	87410.5	22515.8	17865.5	-2057.07	2057.07	2057.07	7169.8	1274.7	778.58	-533.24	533.24	533.24	0.95775	0.45571	0.28085	7189.6	1381.75	943.68	-0.07424	0.39621	0.60051
	0.3696	17	-24.331	19.548	-23.856	2.358	-0.4753	17.1907	24840.5	14653.9	7541.48	5349.28	3466.63	672.33	15976.5	8864.08	1322.59	10428.9	-10428.9	-10428.9	4071.79	1277.48	605.16	1062.61	-1062.61	-1062.61	0.95495	0.76773	0.64159	4208.16	1661.66	1222.85	0.25528	-0.69383	-1.0531
	0.4928	12.75	-91.618	-11.761	-71.514	-27.193	-20.104	15.4327	217568	149269	16379.7	13159.4	9071.6	1010.13	175229	42339.8	25960.1	42083.8	-42083.8	-42083.8	10610.4	2548.95	1538.82	2429.67	-2429.67	-2429.67	0.99253	0.93288	0.90264	10885	3521.43	2875.98	0.22511	-0.76145	-1.00622
	0.616	10.2	10.364	50.626	10.585	44.198	-0.2218	6.4278	68094	52670.2	1054.82	6904.88	5240.5	292.87	59854.7	8239.31	7184.49	-1985.05	1985.05	1985.05	5926.26	978.62	685.76	268.06	-268.06	-268.06	0.97257	0.50913	0.35323	5932.32	1014.67	736.29	0.0452	-0.26736	-0.37263
	0.7392	8.5	39.65	-6.107	37.302	-16.585	2.3485	10.4782	41040.3	42495	2940.35	5094.01	5092.15	350.36	40297.5	742.85	-2197.5	-10960	10960	10960	4917.9	176.11	-174.25	-39.98	39.98	39.98	0.93245	0.01827	0.01791	4918.06	180.59	178.78	-0.00813	0.22323	2.91606
	0.8624	7.2857	-25.151	-76.299	-2.171	-82.392	-22.9796	6.0926	164579	173223	14412.1	11319.5	11795.8	879.89	161695	2883.98	-11528.1	48617.1	-48617.1	-48617.1	11117.7	201.8	-678.1	2838.5	-2838.5	-2838.5	0.98605	0.81303	0.82058	11474.3	2845.66	2918.37	0.24997	-1.49982	-1.80529
	0.9856	6.375	74.048	-8.616	74.033	3.736	0.0154	-12.3524	141712	140117	3890.83	11623	11022.9	486.07	138969	2743.03	-1147.79	23320.7	-23320.7	-23320.7	11079.9	543.05	56.98	2091.06	-2091.06	-2091.06	0.99233	0.82616	0.8167	11275.5	2160.43	2091.84	0.18653	-1.31671	-1.54355
	1.1088	5.6667	-72.454	-22.985	-55.303	-26.964	-17.1505	3.9793	147336	96531.2	7904.39	13876.5	10022.4	560.25	117981	29354.6	21450.2	17404.3	-17404.3	-17404.3	11669.3	2207.18	1646.93	1211.58	-1211.58	-1211.58	0.98968	0.81545	0.74448	11732.1	2517.85	2044.57	0.10346	-0.50202	-0.63426
	1.232	5.1	-66.761	-92.157	-58.372	-78.933	-8.3893	-13.2236	330223	245762	6253.67	26386.9	21053.8	455.98	284866	45357.3	39103.6	-2797	2797	2797	23492.4	2894.52	2438.54	-241.91	241.91	241.91	0.99353	0.7012	0.62552	23493.6	2904.61	2450.51	-0.0103	0.08338	0.09888
	1.3552	4.6364	109.799	91.744	113.601	86.138	-3.802	5.6059	522056	518287	1169.98	37149.9	35066	188.32	519586	2469.77	1299.78	-24590.6	24590.6	24590.6	36013.8	1136.13	947.81	-1441.43	1441.43	1441.43	0.99722	0.48148	0.45067	36042.6	1835.35	1725.12	-0.04	0.90329	0.98913
	1.4784	4.25	116.226	-17.114	103.822	-16.612	12.404	-0.502	351933	281900	3929.8	29242	24979.6	252.25	314952	36981.3	33051.6	-3925.35	3925.35	3925.35	26984.7	2257.33	2005.08	-710.86	710.86	710.86	0.99757	0.75932	0.71825	26994.1	2366.61	2127.36	-0.02634	0.30508	0.3407
	1.6016	3.9231	-61.468	-85.701	-63.073	-77.676	1.6053	-8.0244	283634	255302	1707.66	22041	19507.3	191.17	268614	15020	13312.4	-16085.7	16085.7	16085.7	20678.5	1362.45	1171.28	-628.42	628.42	628.42	0.99544	0.53426	0.47377	20688.1	1500.39	1329.21	-0.03038	0.43216	0.49244
	1.7248	3.6429	58.977	57.049	48.179	63.515	10.7976	-6.4667	171686	162063	4039.36	13977.2	12767.6	278.33	164855	6831.24	2791.88	25433	-25433	-25433	13233.2	743.94	465.61	1168.71	-1168.71	-1168.71	0.98896	0.49337	0.44537	13284.7	1385.4	1258.05	0.08809	-1.00394	-1.19167
	1.848	3.4	-1.092	-57.952	-3.263	-47.663	2.1705	-10.2891	85670.8	58201.4	2819.72	7060.17	5263.08	294.59	70526.2	15144.6	12324.9	-3494.16	3494.16	3494.16	6014.33	1045.84	751.25	190.64	-190.64	-190.64	0.97444	0.54337	0.38745	6017.35	1063.07	775.06	0.03169	-0.1803	-0.24852
	1.9712	3.1875	12.102	-24.981	13.605	-8.032	-1.5031	-16.949	19647.8	6364.82	7382.95	8727.1	8288.38	490.59	9314.84	10333	2950.01	6187.77	-6187.77	-6187.77	8262.44	464.65	-25.94	782.46	-782.46	-782.46	0.95226	0.19343	0.15074	8299.41	910.03	782.89	0.09442	-1.03492	-1.60393
	2.0944	3	26.385	143.619	17.044	151.872	9.3414	-8.2524	543728	595565	3961.75	32082.1	35824.5	552.62	567665	-23937.6	-27899.3	39763.2	-39763.2	-39763.2	33677	-1594.85	-2147.47	2799.33	-2799.33	-2799.33	0.99361	0.58546	0.62876	33793.1	3221.76	3528.15	0.08293	-2.08866	-2.22518
	2.21759	2.8333	69.554	30.01	76.206	57.281	-6.6522	-27.271	146327	231756	20093	18065.2	22693	1206.56	178995	-32668	-52761	43277.7	-43277.7	-43277.7	19775.8	-1710.58	-2917.14	2977.57	-2977.57	-2977.57	0.9756	0.541	0.6346	19998.7	3433.94	4168.4	0.14944	-2.09225	-2.34594
	2.34079	2.6842	60.76	84.878	51.239	76.983	9.5209	7.8945	277850	218074	3900.77	17288.7	15286.8	577.07	246012	31838.4	27937.6	8375.39	-8375.39	-8375.39	15999.2	1289.48	712.4	1097.07	-1097.07	-1097.07	0.9731	0.2873	0.19396	16036.8	1693.02	1308.08	0.06846	-0.70495	-0.99486
	2.46399	2.55	-14.688	16.164	-33.987	13.528	19.2991	2.6361	12163.9	34122.2	9674.82	4071.64	5042.75	1078.04	18305.6	-6141.78	-15816.6	8942.13	-8942.13	-8942.13	4018.18	53.46	-1024.58	482.77	-482.77	-482.77	0.79771	0.05375	0.23597	4047.07	485.72	1132.62	0.11957	-1.4605	-2.70126
	2.58719	2.4286	9.167	-0.191	6.013	-40.082	3.1539	39.8914	2143.8	41890.5	40832.4	990.29	3874.25	2442.33	1600.94	542.86	-40289.5	-9340.33	9340.33	9340.33	1211.1	-220.82	-2663.15	-539.79	539.79	539.79	0.45825	0.14063	0.78034	1325.95	583.21	2717.3	-0.41927	1.95911	2.94162
	2.71039	2.3182	41.126	-25.449	46.505	-39.133	-5.3788	13.6837	59645.9	94200.6	5512.49	6197.7	8338.1	1003.61	74167	-14521.1	-20033.6	-10859.8	10859.8	10859.8	6766.09	-568.39	-1572	15.17	-15.17	-15.17	0.88589	0.05198	0.29533	6766.11	568.59	1572.07	0.00224	-3.11492	-3.13194
	2.83359	2.2174	-96.343	0.45	-88.812	-24.031	-7.5308	24.4817	236694	215859	16729.7	18136.8	18795.9	1172.15	217912	18782.5	2052.74	60058.7	-60058.7	-60058.7	17880.3	256.54	-915.61	2547.64	-2547.64	-2547.64	0.95687	0.3084	0.33265	18060.8	2560.52	2707.18	0.14153	-1.47044	-1.91582
	2.95679	2.125	107.447	49.226	129.807	40.178	-22.3596	9.0483	356186	470832	14836.5	22997.6	29320.6	1056.21	406090	-49904.9	-64741.4	-52858.6	52858.6	52858.6	25631	-2633.41	-3689.62	-2254.14	2254.14	2254.14	0.9818	0.49468	0.60365	25729.9	3466.41	4323.71	-0.08772	2.43364	2.59317
	3.07999	2.04	6.591	36.584	13.31	44.359	-6.7188	-7.7751	35236.4	54694.1	2692.68	6700.2	9404.14	361.7	43618.9	-8382.52	-11075.2	-4961.22	4961.22	4961.22	7871.32	-1171.12	-1532.82	-855.8	855.8	855.8	0.99493	0.86816	0.90606	7917.7	1450.49	1755.54	-0.1083	2.51052	2.63239
