# Supplementary material for: Long-term historical and projected herbivore population dynamics in Ngorongoro crater, Tanzania
Source: PLoS One. 2020 Mar 10;15(3):e0212530. doi: 10.1371/journal.pone.0212530 (PMC7064247; doi:10.1371/journal.pone.0212530)
Supplement: S10 Table — (XLSX) [file pone.0212530.s014.xlsx]

## Sheet: #LN00999
	Rainfall Component	Model Component	Parameter	Estimate	Standard Error	t Value	Approx Pr >|t|
	Annual	Irregular	Error Variance	0.78263	0.163089	4.8	<0.0001
	Annual	Level	Error Variance	0.00122	0.0044782	0.27	0.7858
	Annual	Cycle	Damping Factor	1	0.00014867	6726.13	<0.0001
	Annual	Cycle	Period	4.83401	0.0700428	69.02	<0.0001
	Annual	Cycle	Error Variance	9.39531e-07	1.0823e-06	0.87	0.3853
	Wet Season	Irregular	Error Variance	1.2661e-09	2.638e-05	0	1
	Wet Season	Level	Error Variance	6.31666e-12	2.24621e-07	0	1
	Wet Season	Slope	Error Variance	8.97516e-14	2.2494e-09	0	1
	Wet Season	Cycle_1	Damping Factor	0.64037	0.104789	6.11	<0.0001
	Wet Season	Cycle_1	Period	3.81648	0.345694	11.04	<0.0001
	Wet Season	Cycle_1	Error Variance	0.4983	0.116841	4.26	<0.0001
	Wet Season	Cycle_2	Damping Factor	1	0.00024699	4048.7	<0.0001
	Wet Season	Cycle_2	Period	2.16113	0.0197081	109.66	<0.0001
	Wet Season	Cycle_2	Error Variance	7.01699e-07	8.00331e-07	0.88	0.3806
	Dry Season	Irregular	Error Variance	7.58888e-07	0.00092535	0	0.9993
	Dry Season	Level	Error Variance	3.71024e-08	0.00010029	0	0.9997
	Dry Season	Cycle_1	Damping Factor	0.82281	0.104638	7.86	<0.0001
	Dry Season	Cycle_1	Period	2.44815	0.0947487	25.84	<0.0001
	Dry Season	Cycle_1	Error Variance	0.17507	0.0689066	2.54	0.0111
	Dry Season	Cycle_2	Damping Factor	0.54013	0.25163	2.15	0.0318
	Dry Season	Cycle_2	Period	11.2757	7.81499	1.44	0.1491
	Dry Season	Cycle_2	Error Variance	0.31719	0.111025	2.86	0.0043
