# Supplementary material for: Long-term historical and projected herbivore population dynamics in Ngorongoro crater, Tanzania
Source: PLoS One. 2020 Mar 10;15(3):e0212530. doi: 10.1371/journal.pone.0212530 (PMC7064247; doi:10.1371/journal.pone.0212530)
Supplement: S11 Table — (XLSX) [file pone.0212530.s015.xlsx]

## Sheet: #LN01001
		Rainfall Component	Model Component	Degrees of	Chi-Square	Approx Pr >
				Freedom		Chi-Square
		Annual	Irregular	1	0.78	0.3775
		Annual	Level	1	0.22	0.639
		Annual	Cycle	2	13.18	0.0014
		Wet	Irregular	1	0	1
		Wet	Level	1	4.83	0.0279
		Wet	Slope	1	6.67	0.0098
		Wet	Cycle_1	2	25.44	<0.0001
		Wet	Cycle_2	2	14.42	0.0007
		Dry	Irregular	1	0	1
		Dry	Level	1	0	0.9986
		Dry	Cycle_1	2	0.97	0.6147
		Dry	Cycle_2	2	0.49	0.7824
