# Supplementary material for: Long-term historical and projected herbivore population dynamics in Ngorongoro crater, Tanzania
Source: PLoS One. 2020 Mar 10;15(3):e0212530. doi: 10.1371/journal.pone.0212530 (PMC7064247; doi:10.1371/journal.pone.0212530)
Supplement: S12 Table — (XLSX) [file pone.0212530.s016.xlsx]

## Sheet: Table_S5
	Season	Statement	Label	Estimate	StdErr	DF	T	P>|T|	Adjp
	Wet	1	Wildebeest in 1964	9.42392	0.31139	412	30.2641	9.33862e-107
	Wet	2	Wildebeest in 1974	9.58202	0.129884	412	73.7739	1.4951e-239
	Wet	3	Wildebeest in 2012	9.25139	0.325434	412	28.4278	3.56095e-99
	Wet	5	Zebra in 1964	8.50468	0.321693	412	26.4373	8.94705e-91
	Wet	6	Zebra in 1974	8.35638	0.134822	412	61.9806	5.7703e-211
	Wet	7	Zebra in 2012	8.50335	0.317866	412	26.7514	4.11539e-92
	Wet	9	Buffalo in 1964	2.43034	0.393804	412	6.17146	1.62021e-09
	Wet	10	Buffalo in 1974	6.51809	0.127676	412	51.0518	2.91065e-180
	Wet	11	Buffalo in 2012	8.77415	0.325291	412	26.9733	4.70251e-93
	Wet	13	Tgazelle in 1964	6.86165	0.620629	412	11.056	4.64677e-25
	Wet	14	Tgazelle in 1974	8.19688	0.143435	412	57.1468	6.00531e-198
	Wet	15	Tgazelle in 2012	6.68719	0.294078	412	22.7395	9.33407e-75
	Wet	17	Ggazelle in 1964	7.16031	0.620947	412	11.5313	7.47141e-27
	Wet	18	Ggazelle in 1974	7.38149	0.142728	412	51.7173	2.87646e-182
	Wet	19	Ggazelle in 2012	5.91697	0.323424	412	18.2948	3.69898e-55
	Wet	21	Elephant in 1964	3.94118	0.358331	412	10.9987	7.5947e-25
	Wet	22	Elephant in 1974	3.37865	0.144372	412	23.4025	1.16535e-77
	Wet	23	Elephant in 2012	4.94832	0.366523	412	13.5007	1.19345e-34
	Wet	25	Blackrhino in 1964	3.58518	0.381076	412	9.40803	3.5916e-19
	Wet	26	Blackrhino in 1974	3.47122	0.14822	412	23.4194	9.82324e-78
	Wet	27	Blackrhino in 2012	2.39477	0.394429	412	6.07148	2.87992e-09
	Wet	29	Eland in 1964	5.98576	0.341353	412	17.5354	7.9267e-52
	Wet	30	Eland in 1974	6.04558	0.137857	412	43.8541	2.69726e-157
	Wet	31	Eland in 2012	3.75017	0.331402	412	11.3161	4.9014e-26
	Wet	33	Kongoni in 1964	3.71009	0.323915	412	11.4539	1.4723e-26
	Wet	34	Kongoni in 1974	5.25145	0.137774	412	38.1165	3.65861e-137
	Wet	35	Kongoni in 2012	4.41706	0.349712	412	12.6306	3.86627e-31
	Wet	37	Waterbuck in 1964	3.69322	0.335718	412	11.001	7.45044e-25
	Wet	38	Waterbuck in 1974	3.85502	0.147532	412	26.1301	1.83506e-89
	Wet	39	Waterbuck in 2012	1.6126	0.402804	412	4.00343	7.40444e-05
	Wet	41	Ostrich in 1964	3.64043	0.359627	412	10.1228	1.1723e-21
	Wet	42	Ostrich in 1974	3.69808	0.137371	412	26.9204	7.88111e-93
	Wet	43	Ostrich in 2012	3.75334	0.349539	412	10.738	6.99698e-24
	Wet	45	Warthog in 1964
	Wet	46	Warthog in 1974
	Wet	47	Warthog in 2012	3.47375	0.319327	412	10.8783	2.12467e-24
	Wet	4	Diff for Wildebeest in 1964 vs in 1974	0.158101	0.343777	412	0.459895	0.645834	0.645834
	Wet	4	Diff for Wildebeest in 1974 vs in 2012	-0.330637	0.344711	412	-0.959171	0.338035	0.558446
	Wet	8	Diff for Zebra in 1964 vs in 1974	-0.148298	0.352449	412	-0.420765	0.674146	0.88901
	Wet	8	Diff for Zebra in 1974 vs in 2012	0.146973	0.340412	412	0.43175	0.666149	0.88901
	Wet	12	Diff for Buffalo in 1964 vs in 1974	4.08774	0.4195	412	9.74433	2.50719e-20	0
	Wet	12	Diff for Buffalo in 1974 vs in 2012	2.25607	0.345104	412	6.53734	1.85503e-10	0
	Wet	16	Diff for Tgazelle in 1964 vs in 1974	1.33523	0.641789	412	2.08048	0.0380987	0.0380987
	Wet	16	Diff for Tgazelle in 1974 vs in 2012	-1.50969	0.323903	412	-4.66094	4.25726e-06	0
	Wet	20	Diff for Ggazelle in 1964 vs in 1974	0.221183	0.642193	412	0.344419	0.730707	0.730707
	Wet	20	Diff for Ggazelle in 1974 vs in 2012	-1.46452	0.349446	412	-4.19098	3.40095e-05	0
	Wet	24	Diff for Elephant in 1964 vs in 1974	-0.562531	0.387077	412	-1.45328	0.146907	0.146907
	Wet	24	Diff for Elephant in 1974 vs in 2012	1.56967	0.388302	412	4.04238	6.31501e-05	0
	Wet	28	Diff for Blackrhino in 1964 vs in 1974	-0.113955	0.414587	412	-0.274865	0.783558	0.783558
	Wet	28	Diff for Blackrhino in 1974 vs in 2012	-1.07645	0.414449	412	-2.59731	0.00973205	0.0194641
	Wet	32	Diff for Eland in 1964 vs in 1974	0.0598247	0.375749	412	0.159214	0.873578	0.873578
	Wet	32	Diff for Eland in 1974 vs in 2012	-2.29541	0.354066	412	-6.48301	2.57503e-10	0
	Wet	36	Diff for Kongoni in 1964 vs in 1974	1.54136	0.352925	412	4.36739	1.59267e-05	0
	Wet	36	Diff for Kongoni in 1974 vs in 2012	-0.834394	0.370893	412	-2.24969	0.0249959	0.0249959
	Wet	40	Diff for Waterbuck in 1964 vs in 1974	0.161797	0.365732	412	0.442393	0.658437	0.658437
	Wet	40	Diff for Waterbuck in 1974 vs in 2012	-2.24242	0.423828	412	-5.29087	1.98195e-07	0
	Wet	44	Diff for Ostrich in 1964 vs in 1974	0.0576583	0.392963	412	0.146727	0.883419	0.985593
	Wet	44	Diff for Ostrich in 1974 vs in 2012	0.0552594	0.368941	412	0.149778	0.881013	0.985593
	Wet	48	Diff for Warthog in 1964 vs in 1974
	Wet	48	Diff for Warthog in 1974 vs in 2012
	Dry	1	Wildebeest in 1964	9.93472	0.448613	385	22.1454	1.14409e-70
	Dry	2	Wildebeest in 1974	9.70647	0.151708	385	63.9811	3.05494e-207
	Dry	3	Wildebeest in 2012	9.01664	0.34592	385	26.0657	4.87234e-87
	Dry	5	Zebra in 1964	8.69572	0.43896	385	19.8098	1.01229e-60
	Dry	6	Zebra in 1974	8.37068	0.15151	385	55.2485	4.08816e-185
	Dry	7	Zebra in 2012	8.17245	0.357519	385	22.8588	1.10031e-73
	Dry	9	Buffalo in 1964	-23.4193	9.15757	385	-2.55737	0.010929
	Dry	10	Buffalo in 1974	5.16724	0.177324	385	29.14	2.00903e-99
	Dry	11	Buffalo in 2012	8.17324	0.359602	385	22.7286	3.9005e-73
	Dry	13	Tgazelle in 1964	9.12857	2.46808	385	3.69865	0.000248272
	Dry	14	Tgazelle in 1974	8.17424	0.169444	385	48.2416	2.67313e-165
	Dry	15	Tgazelle in 2012	6.82774	0.339321	385	20.1218	4.71092e-62
	Dry	17	Ggazelle in 1964	7.98185	2.55834	385	3.11993	0.00194526
	Dry	18	Ggazelle in 1974	7.39154	0.1698	385	43.5308	8.91581e-151
	Dry	19	Ggazelle in 2012	6.07745	0.385154	385	15.7793	1.29123e-43
	Dry	21	Elephant in 1964	-2.11607	2.00976	385	-1.0529	0.293049
	Dry	22	Elephant in 1974	2.80915	0.175963	385	15.9644	2.17074e-44
	Dry	23	Elephant in 2012	2.17814	0.408442	385	5.33279	1.65264e-07
	Dry	25	Blackrhino in 1964	1.6684	0.590621	385	2.82483	0.00497675
	Dry	26	Blackrhino in 1974	2.73529	0.171468	385	15.9522	2.44305e-44
	Dry	27	Blackrhino in 2012	1.46591	0.530743	385	2.76199	0.0060204
	Dry	29	Eland in 1964	4.32196	0.448104	385	9.645	7.35518e-20
	Dry	30	Eland in 1974	5.31074	0.153927	385	34.5017	7.49224e-120
	Dry	31	Eland in 2012	0.305747	0.632747	385	0.483205	0.629225
	Dry	33	Kongoni in 1964	3.62211	0.479151	385	7.55943	2.99184e-13
	Dry	34	Kongoni in 1974	5.10895	0.151146	385	33.8013	2.84931e-117
	Dry	35	Kongoni in 2012	4.20282	0.362818	385	11.5838	7.96673e-27
	Dry	37	Waterbuck in 1964	2.49755	0.521648	385	4.78781	2.40871e-06
	Dry	38	Waterbuck in 1974	2.89854	0.176178	385	16.4523	1.93935e-46
	Dry	39	Waterbuck in 2012	3.00372	0.476939	385	6.29791	8.2407e-10
	Dry	41	Ostrich in 1964	3.31635	0.495517	385	6.6927	7.75722e-11
	Dry	42	Ostrich in 1974	3.27983	0.163849	385	20.0174	1.31425e-61
	Dry	43	Ostrich in 2012	4.54281	0.367081	385	12.3755	7.60121e-30
	Dry	45	Warthog in 1964
	Dry	46	Warthog in 1974
	Dry	47	Warthog in 2012	4.60382	0.359871	385	12.7929	1.79632e-31
	Dry	4	Diff for Wildebeest in 1964 vs in 1974	-0.228248	0.484084	385	-0.471504	0.637548	0.637548
	Dry	4	Diff for Wildebeest in 1974 vs in 2012	-0.689828	0.373534	385	-1.84676	0.0655488	0.125954
	Dry	8	Diff for Zebra in 1964 vs in 1974	-0.325043	0.473222	385	-0.686872	0.492577	0.740762
	Dry	8	Diff for Zebra in 1974 vs in 2012	-0.198229	0.383885	385	-0.516376	0.605888	0.740762
	Dry	12	Diff for Buffalo in 1964 vs in 1974	28.5866	9.23885	385	3.09417	0.00211778	0.00211778
	Dry	12	Diff for Buffalo in 1974 vs in 2012	3.006	0.401395	385	7.48887	4.79054e-13	0
	Dry	16	Diff for Tgazelle in 1964 vs in 1974	-0.954332	2.52027	385	-0.378662	0.705147	0.705147
	Dry	16	Diff for Tgazelle in 1974 vs in 2012	-1.3465	0.377116	385	-3.57052	0.000401358	0.000802715
	Dry	20	Diff for Ggazelle in 1964 vs in 1974	-0.590308	2.61054	385	-0.226125	0.821224	0.821224
	Dry	20	Diff for Ggazelle in 1974 vs in 2012	-1.31409	0.418042	385	-3.14343	0.00179922	0.00359844
	Dry	24	Diff for Elephant in 1964 vs in 1974	4.92522	2.05848	385	2.39265	0.0172058	0.0339404
	Dry	24	Diff for Elephant in 1974 vs in 2012	-0.631016	0.441987	385	-1.42768	0.154195	0.154195
	Dry	28	Diff for Blackrhino in 1964 vs in 1974	1.06688	0.625971	385	1.70436	0.08912	0.08912
	Dry	28	Diff for Blackrhino in 1974 vs in 2012	-1.26938	0.553999	385	-2.2913	0.0224853	0.0446178
	Dry	32	Diff for Eland in 1964 vs in 1974	0.988772	0.483419	385	2.04537	0.0414975	0.0414975
	Dry	32	Diff for Eland in 1974 vs in 2012	-5.00499	0.64654	385	-7.74119	8.77208e-14	0
	Dry	36	Diff for Kongoni in 1964 vs in 1974	1.48683	0.51627	385	2.87995	0.00419966	0.00832986
	Dry	36	Diff for Kongoni in 1974 vs in 2012	-0.906123	0.388979	385	-2.32949	0.0203497	0.0203497
	Dry	40	Diff for Waterbuck in 1964 vs in 1974	0.400983	0.559663	385	0.716472	0.474134	0.719226
	Dry	40	Diff for Waterbuck in 1974 vs in 2012	0.105186	0.498712	385	0.210916	0.833065	0.833065
	Dry	44	Diff for Ostrich in 1964 vs in 1974	-0.0365249	0.534836	385	-0.0682918	0.945589	0.945589
	Dry	44	Diff for Ostrich in 1974 vs in 2012	1.26298	0.397282	385	3.17905	0.00159709	0.00319418
	Dry	48	Diff for Warthog in 1964 vs in 1974
	Dry	48	Diff for Warthog in 1974 vs in 2012
