# Supplementary material for: Long-term historical and projected herbivore population dynamics in Ngorongoro crater, Tanzania
Source: PLoS One. 2020 Mar 10;15(3):e0212530. doi: 10.1371/journal.pone.0212530 (PMC7064247; doi:10.1371/journal.pone.0212530)
Supplement: S13 Table — Only models with delta AICc no more than 4 are shown. Model selection was carried out separately for the wet and dry season counts for each species. (XLSX) [file pone.0212530.s017.xlsx]

## Sheet: #LN01040
	Species	Season	Rainfall component	AICc	model	Min(AICc)	Delta AICc
	Wildebeest	Wet	Mavwet6	778.17	1	778.17	0
	Wildebeest	Wet	Mavwet6	778.18	3	778.17	0.00604
	Wildebeest	Wet	Mavwet6	780.64	2	778.17	2.46696
	Wildebeest	Wet	Mavwet6	780.64	4	778.17	2.47357
	Wildebeest	Wet	Mavannual6	782.06	1	778.17	3.88923
	Wildebeest	Dry	Mavdry6	772.65	3	772.65	0
	Wildebeest	Dry	Mavdry6	773.77	1	772.65	1.12018
	Wildebeest	Dry	Mavdry6	774.34	5	772.65	1.69107
	Wildebeest	Dry	Mavdry6	774.4	4	772.65	1.75521
	Wildebeest	Dry	Mavdry6	774.6	6	772.65	1.95087
	Wildebeest	Dry	Mavdry5	775.08	3	772.65	2.43744
	Wildebeest	Dry	Mavdry4	775.24	3	772.65	2.59088
	Wildebeest	Dry	Mavdry5	775.24	1	772.65	2.59594
	Wildebeest	Dry	Mavdry6	775.26	2	772.65	2.61317
	Wildebeest	Dry	Mavdry3	776.36	3	772.65	3.71691
	Zebra	Wet	Mavwet6	655.96	2	655.96	0
	Zebra	Wet	Mavwet6	656.05	4	655.96	0.09627
	Zebra	Wet	Mavannual6	656.14	1	655.96	0.18848
	Zebra	Wet	Mavannual6	656.27	3	655.96	0.309
	Zebra	Wet	Mavannual6	656.49	2	655.96	0.53174
	Zebra	Wet	Mavwet6	656.55	1	655.96	0.59302
	Zebra	Wet	Mavwet6	656.63	3	655.96	0.66913
	Zebra	Wet	Mavannual6	656.74	4	655.96	0.77993
	Zebra	Wet	Mavannual6	657.76	6	655.96	1.80143
	Zebra	Wet	Mavannual6	657.82	5	655.96	1.86274
	Zebra	Wet	Mavwet6	658.52	5	655.96	2.56004
	Zebra	Wet	Mavwet6	658.53	6	655.96	2.574
	Zebra	Dry	Mavdry5	659.79	3	659.79	0
	Zebra	Dry	Mavdry5	660.59	1	659.79	0.8036
	Zebra	Dry	Mavdry4	660.91	1	659.79	1.12623
	Zebra	Dry	Mavdry6	661.08	1	659.79	1.29205
	Zebra	Dry	Mavdry6	661.45	3	659.79	1.66699
	Zebra	Dry	Mavdry4	661.99	3	659.79	2.20325
	Zebra	Dry	Mavdry5	662.18	4	659.79	2.39407
	Zebra	Dry	Mavdry5	662.39	2	659.79	2.59832
	Zebra	Dry	Mavdry4	662.99	2	659.79	3.20267
	Zebra	Dry	Mavdry4	663.36	4	659.79	3.57227
	Zebra	Dry	Mavdry6	663.5	2	659.79	3.71757
	Zebra	Dry	Mavdry6	663.55	4	659.79	3.76555
	Thomson's gazelle	Wet	Mavannual6	585.55	4	585.55	0
	Thomson's gazelle	Wet	Mavannual6	586.11	2	585.55	0.55941
	Thomson's gazelle	Wet	Mavannual6	587.66	5	585.55	2.11288
	Thomson's gazelle	Wet	Mavannual6	587.71	6	585.55	2.15975
	Thomson's gazelle	Dry	Mavwet6	507.07	1	507.07	0
	Thomson's gazelle	Dry	Mavwet6	507.34	3	507.07	0.27915
	Thomson's gazelle	Dry	Mavwet6	509.48	2	507.07	2.41347
	Thomson's gazelle	Dry	Mavwet6	509.49	4	507.07	2.4221
	Buffalo	Wet	Mavwet6	706.19	3	706.19	0
	Buffalo	Wet	Mavwet6	706.28	1	706.19	0.08432
	Buffalo	Wet	Mavwet6	708.6	2	706.19	2.40308
	Buffalo	Wet	Mavwet6	708.62	4	706.19	2.42737
	Buffalo	Dry	Mavwet6	670.36	1	670.36	0
	Buffalo	Dry	Mavwet6	670.38	3	670.36	0.01763
	Buffalo	Dry	Mavannual6	671.94	1	670.36	1.58097
	Buffalo	Dry	Mavannual6	672.09	3	670.36	1.72928
	Buffalo	Dry	Mavwet6	672.83	4	670.36	2.47402
	Buffalo	Dry	Mavwet6	672.83	2	670.36	2.47494
	Buffalo	Dry	Mavannual6	673.37	4	670.36	3.00949
	Buffalo	Dry	Mavannual6	673.46	2	670.36	3.10279
	Grant's gazelle	Wet	Mavannual6	545.04	4	545.04	0
	Grant's gazelle	Wet	Mavannual6	545.22	2	545.04	0.18435
	Grant's gazelle	Wet	Mavannual6	547.62	5	545.04	2.58379
	Grant's gazelle	Wet	Mavannual6	547.66	6	545.04	2.62351
	Grant's gazelle	Wet	Mavwet6	547.76	2	545.04	2.72595
	Grant's gazelle	Wet	Mavwet6	547.95	4	545.04	2.90799
	Grant's gazelle	Dry	Mavwet6	554.45	1	554.45	0
	Grant's gazelle	Dry	Mavwet6	554.73	3	554.45	0.28023
	Grant's gazelle	Dry	Mavannual6	556.48	1	554.45	2.0309
	Grant's gazelle	Dry	Mavwet6	556.76	2	554.45	2.31469
	Grant's gazelle	Dry	Mavwet6	556.76	4	554.45	2.31492
	Grant's gazelle	Dry	Mavannual6	557.11	3	554.45	2.66754
	Grant's gazelle	Dry	Mavannual6	557.82	4	554.45	3.36992
	Grant's gazelle	Dry	Mavannual6	557.83	2	554.45	3.37904
	Eland	Wet	Mavwet6	460.7	3	460.7	0
	Eland	Wet	Mavwet6	460.9	1	460.7	0.20775
	Eland	Wet	Mavwet6	463.09	2	460.7	2.39003
	Eland	Wet	Mavwet6	463.1	4	460.7	2.4066
	Eland	Dry	Mavannual6	404.7	4	404.7	0
	Eland	Dry	Mavannual6	405.3	2	404.7	0.60048
	Eland	Dry	Mavwet6	405.57	4	404.7	0.86888
	Eland	Dry	Mavwet6	405.81	2	404.7	1.11197
	Eland	Dry	Mavannual6	406.07	6	404.7	1.37505
	Eland	Dry	Mavannual6	406.08	5	404.7	1.38045
	Eland	Dry	Mavwet6	406.39	1	404.7	1.69197
	Eland	Dry	Mavwet6	407.11	3	404.7	2.41366
	Eland	Dry	Mavwet6	407.48	6	404.7	2.78653
	Eland	Dry	Mavwet6	407.5	5	404.7	2.79798
	Kongoni	Wet	Mavwet6	414.78	1	414.78	0
	Kongoni	Wet	Mavwet6	414.87	3	414.78	0.08795
	Kongoni	Wet	Mavwet6	417.23	2	414.78	2.45476
	Kongoni	Wet	Mavwet6	417.26	4	414.78	2.47788
	Kongoni	Wet	Mavannual6	417.33	1	414.78	2.55422
	Kongoni	Wet	Mavannual6	417.49	3	414.78	2.70931
	Kongoni	Dry	Mavannual6	411.12	4	411.12	0
	Kongoni	Dry	Mavannual6	411.4	2	411.12	0.28006
	Kongoni	Dry	Mavannual6	411.76	1	411.12	0.64448
	Kongoni	Dry	Mavannual6	412.51	3	411.12	1.3922
	Kongoni	Dry	Mavannual6	412.61	6	411.12	1.49309
	Kongoni	Dry	Mavannual6	412.66	5	411.12	1.54183
	Kongoni	Dry	Mavwet6	412.77	1	411.12	1.64982
	Kongoni	Dry	Mavwet6	412.98	4	411.12	1.86274
	Kongoni	Dry	Mavwet6	412.98	2	411.12	1.86406
	Kongoni	Dry	Mavwet6	413.31	3	411.12	2.19239
	Waterbuck	Wet	Mavwet6	345.46	1	345.46	0
	Waterbuck	Wet	Mavwet6	345.79	3	345.46	0.33337
	Waterbuck	Wet	Mavwet6	347.11	4	345.46	1.65105
	Waterbuck	Wet	Mavwet6	347.21	2	345.46	1.7516
	Waterbuck	Wet	Mavannual6	347.25	4	345.46	1.79381
	Waterbuck	Wet	Mavannual6	347.81	2	345.46	2.35231
	Waterbuck	Wet	Mavannual6	348.24	5	345.46	2.77872
	Waterbuck	Wet	Mavdry6	348.25	1	345.46	2.78747
	Waterbuck	Wet	Mavannual6	348.29	6	345.46	2.82944
	Waterbuck	Wet	Mavdry6	348.32	3	345.46	2.86362
	Waterbuck	Wet	Mavwet6	349.21	6	345.46	3.75465
	Waterbuck	Wet	Mavwet6	349.23	5	345.46	3.77095
	Waterbuck	Dry	Mavwet6	352.78	2	352.78	0
	Waterbuck	Dry	Mavwet6	353.23	4	352.78	0.45159
	Waterbuck	Dry	Mavwet6	353.26	5	352.78	0.48401
	Waterbuck	Dry	Mavwet6	353.33	6	352.78	0.55879
	Waterbuck	Dry	Mavannual6	354.86	2	352.78	2.08204
	Waterbuck	Dry	Mavannual6	355.15	4	352.78	2.37259
	Waterbuck	Dry	Mavannual6	355.83	1	352.78	3.05366
	Waterbuck	Dry	Mavannual6	355.98	5	352.78	3.20702
	Waterbuck	Dry	Mavannual6	356.03	3	352.78	3.25311
	Waterbuck	Dry	Mavwet6	356.03	1	352.78	3.25752
	Waterbuck	Dry	Mavannual6	356.11	6	352.78	3.32962
	Waterbuck	Dry	Mavwet6	356.23	3	352.78	3.44947
	Ostrich	Wet	Mavwet6	393.49	1	393.49	0
	Ostrich	Wet	Mavwet6	393.53	3	393.49	0.04504
	Ostrich	Wet	Mavannual6	394.64	6	393.49	1.15349
	Ostrich	Wet	Mavannual6	394.75	5	393.49	1.26076
	Ostrich	Wet	Mavwet6	395.24	6	393.49	1.75032
	Ostrich	Wet	Mavwet6	395.26	5	393.49	1.77457
	Ostrich	Wet	Mavdry6	395.59	3	393.49	2.10576
	Ostrich	Wet	Mavwet6	395.93	4	393.49	2.44303
	Ostrich	Wet	Mavwet6	395.96	2	393.49	2.47448
	Ostrich	Wet	Mavdry6	396.03	1	393.49	2.54201
	Ostrich	Wet	Mavannual6	396.26	1	393.49	2.77806
	Ostrich	Wet	Mavannual6	396.37	3	393.49	2.88851
	Ostrich	Dry	Mavwet6	392.75	1	392.75	0
	Ostrich	Dry	Mavwet6	392.97	3	392.75	0.21591
	Ostrich	Dry	Mavwet4	394.8	3	392.75	2.05079
	Ostrich	Dry	Mavwet6	394.8	4	392.75	2.05298
	Ostrich	Dry	Mavwet6	394.9	2	392.75	2.15113
	Ostrich	Dry	Mavwet4	395.45	1	392.75	2.70137
	Ostrich	Dry	Mavwet3	396.22	1	392.75	3.46816
	Ostrich	Dry	Mavwet6	396.28	5	392.75	3.52658
	Ostrich	Dry	Mavwet6	396.33	6	392.75	3.57356
	Ostrich	Dry	Mavwet4	396.41	4	392.75	3.65945
	Ostrich	Dry	Mavwet4	396.42	2	392.75	3.66548
	Ostrich	Dry	Mavwet3	396.7	3	392.75	3.94704
	Elephant	Wet	Mavwet6	372.68	1	372.68	0
	Elephant	Wet	Mavwet6	373.12	3	372.68	0.44043
	Elephant	Wet	Mavwet6	373.29	4	372.68	0.61325
	Elephant	Wet	Mavwet6	373.36	2	372.68	0.68863
	Elephant	Wet	Mavannual6	374.07	4	372.68	1.39893
	Elephant	Wet	Mavannual6	374.27	2	372.68	1.59727
	Elephant	Wet	Mavannual6	374.86	1	372.68	2.18459
	Elephant	Wet	Mavannual6	375.41	3	372.68	2.73301
	Elephant	Wet	Mavwet6	375.81	6	372.68	3.13422
	Elephant	Wet	Mavwet6	375.84	5	372.68	3.15989
	Elephant	Wet	Mavannual6	376.08	6	372.68	3.40093
	Elephant	Wet	Mavannual6	376.15	5	372.68	3.46973
	Elephant	Dry	Mavdry3	289.34	5	289.34	0
	Elephant	Dry	Mavdry3	291.74	6	289.34	2.39848
	Black rhino	Wet	Mavwet6	294.5	4	294.5	0
	Black rhino	Wet	Mavwet6	294.61	2	294.5	0.11189
	Black rhino	Wet	Mavwet6	294.65	3	294.5	0.1571
	Black rhino	Wet	Mavwet6	295.22	1	294.5	0.71976
	Black rhino	Wet	Mavwet6	297	6	294.5	2.50586
	Black rhino	Wet	Mavwet6	297.02	5	294.5	2.52545
	Black rhino	Wet	Mavannual6	298.38	3	294.5	3.879
	Black rhino	Dry	Mavdry4	242.86	2	242.86	0
	Black rhino	Dry	Mavdry3	243.12	2	242.86	0.26209
	Black rhino	Dry	Mavwet6	243.62	3	242.86	0.7592
	Black rhino	Dry	Mavdry4	243.67	5	242.86	0.81117
	Black rhino	Dry	Mavwet6	243.74	1	242.86	0.88124
	Black rhino	Dry	Mavdry4	243.98	6	242.86	1.11822
	Black rhino	Dry	Mavannual6	244.09	1	242.86	1.23051
	Black rhino	Dry	Mavannual6	244.11	3	242.86	1.24719
	Black rhino	Dry	Mavdry3	245.04	5	242.86	2.18046
	Black rhino	Dry	Mavdry3	245.49	6	242.86	2.62636
	Black rhino	Dry	Mavdry5	245.64	2	242.86	2.77674
	Black rhino	Dry	Mavwet6	245.97	4	242.86	3.11005
	Black rhino	Dry	Mavwet6	246.03	2	242.86	3.1692
	Black rhino	Dry	Mavdry5	246.24	6	242.86	3.38259
	Black rhino	Dry	Mavannual6	246.57	4	242.86	3.70608
	Black rhino	Dry	Mavannual6	246.57	2	242.86	3.7067
	Black rhino	Dry	Mavdry5	246.63	5	242.86	3.77023
	Warthog	Wet	Mavannual1	288.48	6	288.48	0
	Warthog	Wet	Mavannual1	288.77	5	288.48	0.29868
	Warthog	Wet	Mavwet1	290.22	6	288.48	1.74821
	Warthog	Wet	Mavwet1	290.43	5	288.48	1.958
	Warthog	Wet	Mavwet1	291.98	4	288.48	3.50911
	Warthog	Wet	Mavwet1	292.17	1	288.48	3.69239
	Warthog	Wet	Mavannual1	292.26	4	288.48	3.78436
	Warthog	Wet	Mavannual1	292.29	1	288.48	3.81705
	Warthog	Dry	Mavdry6	267.6	1	267.6	0
	Warthog	Dry	Mavdry6	267.74	3	267.6	0.13956
	Warthog	Dry	Mavdry5	269.23	3	267.6	1.63258
	Warthog	Dry	Mavdry6	270.33	2	267.6	2.73099
	Warthog	Dry	Mavdry6	270.41	4	267.6	2.81222
	Warthog	Dry	Mavdry5	270.42	1	267.6	2.82287
	Warthog	Dry	Mavdry5	270.43	2	267.6	2.83008
	Warthog	Dry	Mavdry5	270.62	4	267.6	3.01598
