# Supplementary material for: Long-term historical and projected herbivore population dynamics in Ngorongoro crater, Tanzania
Source: PLoS One. 2020 Mar 10;15(3):e0212530. doi: 10.1371/journal.pone.0212530 (PMC7064247; doi:10.1371/journal.pone.0212530)
Supplement: S14 Table — (XLSX) [file pone.0212530.s018.xlsx]

## Sheet: Sheet1
	Species	Season	Rainfall component	Model No	Effect	Estimate	Standard Error	DF	t Value	Pr > |t|
	Wildebeest	Dry	Mavwet6	3	Intercept	14.9538	3.8836	38	3.85	0.0004		KEY
	Wildebeest	Dry	Mavwet6	3	Lx	-0.8412	0.5741	38	-1.47	0.1511		X=Rainfall component
	Wildebeest	Wet	Mavwet6	1	Intercept	10.7254	0.5494	38	19.52	<0.0001		LX=LN(X)
	Wildebeest	Wet	Mavwet6	1	x	-0.00176	0.000637	38	-2.76	0.0088
	Zebra	Dry	Mavdry5	3	Intercept	6.4701	0.4581	38	14.12	<0.0001
	Zebra	Dry	Mavdry5	3	Lx	0.4204	0.1042	38	4.03	0.0003
	Zebra	Wet	Mavwet6	2	Intercept	14.26	3.5019	36	4.07	0.0002
	Zebra	Wet	Mavwet6	2	x	-0.0139	0.00798	36	-1.74	0.09
	Zebra	Wet	Mavwet6	2	x*x	7.953e-06	4.498e-06	36	1.77	0.0855
	Thomson's gazelle	Dry	Mavwet6	1	Intercept	10.5457	0.7097	34	14.86	<0.0001
	Thomson's gazelle	Dry	Mavwet6	1	x	-0.00344	0.000821	34	-4.2	0.0002
	Thomson's gazelle	Wet	Mavannual6	4	Intercept	-266.97	62.8565	32	-4.25	0.0002
	Thomson's gazelle	Wet	Mavannual6	4	x	-0.05145	0.01097	32	-4.69	<0.0001
	Thomson's gazelle	Wet	Mavannual6	4	Lx	47.1994	10.6918	32	4.41	0.0001
	Buffalo	Dry	Mavwet6	1	Intercept	4.082	1.8282	38	2.23	0.0315
	Buffalo	Dry	Mavwet6	1	x	0.003761	0.002091	38	1.8	0.0801
	Buffalo	Wet	Mavwet6	3	Intercept	-14.9839	8.2945	38	-1.81	0.0788
	Buffalo	Wet	Mavwet6	3	Lx	3.3721	1.2288	38	2.74	0.0092
	Grant's gazelle	Dry	Mavwet6	1	Intercept	9.9001	0.6476	35	15.29	<0.0001
	Grant's gazelle	Dry	Mavwet6	1	x	-0.00342	0.00074	35	-4.63	<0.0001
	Grant's gazelle	Wet	Mavannual6	4	Intercept	-140.6	48.7623	34	-2.88	0.0068
	Grant's gazelle	Wet	Mavannual6	4	x	-0.02953	0.008525	34	-3.46	0.0015
	Grant's gazelle	Wet	Mavannual6	4	Lx	25.6305	8.2961	34	3.09	0.004
	Eland	Dry	Mavannual6	4	Intercept	-720.38	196.06	37	-3.67	0.0008
	Eland	Dry	Mavannual6	4	x	-0.1345	0.03418	37	-3.93	0.0004
	Eland	Dry	Mavannual6	4	Lx	124.36	33.3402	37	3.73	0.0006
	Eland	Wet	Mavwet6	3	Intercept	49.4199	9.3449	37	5.29	<0.0001
	Eland	Wet	Mavwet6	3	Lx	-6.6073	1.3843	37	-4.77	<0.0001
	Kongoni	Dry	Mavannual6	4	Intercept	-83.9062	49.5619	37	-1.69	0.0989
	Kongoni	Dry	Mavannual6	4	x	-0.0178	0.008693	37	-2.05	0.0477
	Kongoni	Dry	Mavannual6	4	Lx	15.4123	8.4357	37	1.83	0.0758
	Kongoni	Wet	Mavwet6	1	Intercept	6.9118	0.4931	37	14.02	<0.0001
	Kongoni	Wet	Mavwet6	1	x	-0.00233	0.000571	37	-4.07	0.0002
	Waterbuck	Dry	Mavwet6	2	Intercept	31.2486	12.2426	37	2.55	0.015
	Waterbuck	Dry	Mavwet6	2	x	-0.06371	0.02741	37	-2.32	0.0257
	Waterbuck	Dry	Mavwet6	2	x*x	3.6e-05	1.5e-05	37	2.36	0.0237
	Waterbuck	Wet	Mavwet6	1	Intercept	8.3709	1.5248	37	5.49	<0.0001
	Waterbuck	Wet	Mavwet6	1	x	-0.00588	0.00177	37	-3.32	0.002
	Ostrich	Dry	Mavwet6	1	Intercept	1.3884	0.8654	38	1.6	0.1169
	Ostrich	Dry	Mavwet6	1	x	0.00306	0.000988	38	3.1	0.0037
	Ostrich	Wet	Mavwet6	1	Intercept	2.7539	0.7256	38	3.8	0.0005
	Ostrich	Wet	Mavwet6	1	x	0.001651	0.00084	38	1.97	0.0566
	Elephant	Dry	Mavdry3	5	Intercept	20.1101	7.4323	33	2.71	0.0107
	Elephant	Dry	Mavdry3	5	x	0.2629	0.07283	33	3.61	0.001
	Elephant	Dry	Mavdry3	5	x*x	-0.00087	0.000222	33	-3.94	0.0004
	Elephant	Dry	Mavdry3	5	Lx	-7.3626	2.6787	33	-2.75	0.0096
	Elephant	Wet	Mavwet6	1	Intercept	0.4791	1.1328	36	0.42	0.6748
	Elephant	Wet	Mavwet6	1	x	0.003901	0.001306	36	2.99	0.005
	Black rhino	Dry	Mavdry4	2	Intercept	-0.3561	0.8554	38	-0.42	0.6795
	Black rhino	Dry	Mavdry4	2	x	0.0682	0.02081	38	3.28	0.0022
	Black rhino	Dry	Mavdry4	2	x*x	-0.00043	0.000121	38	-3.58	0.001
	Black rhino	Wet	Mavwet6	3	Intercept	23.1155	6.3134	37	3.66	0.0008
	Black rhino	Wet	Mavwet6	3	Lx	-3.0102	0.9359	37	-3.22	0.0027
	Warthog	Dry	Mavdry6	1	Intercept	3.4528	0.3036	24	11.37	<0.0001
	Warthog	Dry	Mavdry6	1	x	0.01324	0.003848	24	3.44	0.0021
	Warthog	Wet	Mavannual1	6	Intercept	-200.93	67.4361	22	-2.98	0.0069
	Warthog	Wet	Mavannual1	6	x	-0.3641	0.1299	22	-2.8	0.0103
	Warthog	Wet	Mavannual1	6	Lx	42.1492	13.9733	22	3.02	0.0063
	Warthog	Wet	Mavannual1	6	Px	0.04031	0.01458	22	2.77	0.0113
